# Supplementary material for: Domain Mapping of Chondroitin/Dermatan Sulfate Glycosaminoglycans Enables Structural Characterization of Proteoglycans
Source: Mol Cell Proteomics. 2021 Mar 20;20:100074. doi: 10.1016/j.mcpro.2021.100074 (PMC8724862; doi:10.1016/j.mcpro.2021.100074)
Supplement: Supplemental Table S3 [file mmc4.xlsx]

## Sheet: Description
The following sheets contain complete lists of the data generated using the search routine
1. ChABC_CSDS		CSDS refers to the 'CSDS-PGs' search list found in the 'Supplementary_Table_S4' file
2. ChAC_CSDS		intactCS refers to the 'Intact GAGs' search list found in the 'Supplementary_Table_S4' file
3. ChB_CSDS
4. ChB_intactCS
5. Hep_intactCS		Sheets 1.-5. PG-derived GAGs from INS-1 832/13 cells digested using the indicated enzymes
6. CSA_CSDS		CSA = commercially available 4-O-sulfated CS
7. Figure S2 comparison		Sheet 7. Samples were run using the MS2 settings
8. Retention times
File number is indicated prior to each list
In the first 'Summary', the correct hits of each raw data file are summarized and categorized into 'Internal', 'NRE', and 'Linkage'
The second 'Summary' contains the summarized data from all files, including average relative abundance ('ave rel ab') and standard deviation ('SD')
These data were used to create the heatmaps in Figs. 3–5
Raw data are included furthest to the right in each sheet:
Black bold characters indicate correct hits, as verified manually based on retention times and MS2 data
Grey characters indicate false positives as determined by retention times
Intensity threshold was set to 3000
For CSA_CSDS, a number of precursor ions were selected (black bold characters), thus, grey characters do not necessarily indicate false positives

## Sheet: ChABC_CSDS
Summary	200626_05	Internal						200626_06	Internal						200626_07	Internal							Summary								200626_05	composition	sum_abundance	num_precursors	avg_rt_min		200626_06	composition	sum_abundance	num_precursors	avg_rt_min		200626_07	composition	sum_abundance	num_precursors	avg_rt_min
		composition	sum_abundance	avg_rt_min	rel ab				composition	sum_abundance	avg_rt_min	rel ab				composition	sum_abundance	avg_rt_min	rel ab				Internal									DL10S0SA1_SA	2419	1	11.36			DL10S0SA1_SA	1745	1	11.38			DL10S0SA1_SA	2624	1	11.38
		dp2S1_int	58109720	12.95	96.9845				dp2S1_int	99619312	13.02	99.6806				dp2S1_int	97427208	13.01	98.7383				composition	rel ab 1	rel ab 2	rel ab 3	ave rel ab	SD				DL10S0SA1_SAN	1911	1	11.21			DL10S0SA1_SG	11358	1	11.89			DL10S0SA1_SAN	2156	1	11.22
		dp2S2_int	919059	16.8175	1.5339				dp2S2_int	182109	16.8	0.182221				dp2S2_int	1155413	16.7033	1.17096				dp2S1_int	96.98	99.68	98.74	98.4667	1.3706				DL10S0SA1_SG	11630	1	11.89			DL10S0SA1_SG_plus44	2135	1	11.39			DL10S0SA1_SG	8341	1	11.82
			851254	16.38	1.42073	2.95463				70435	16.52	0.0704783	0.252699			dp4S2_int	89515	22.67	0.0907196				dp2S2_int	2.95	0.25	1.17	1.45667	1.37264				DL10S0SA1_SG_plus44	3149	1	11.36			DL10S0_EGS	2324	1	11.95			DL10S0SA1_SG_plus44	2991	1	11.37
		dp4S2_int	36486	22.575	0.0608947				dp4S2_int	33098	22.59	0.0331184					98672136		100				dp4S2_int	0.06	0.07	0.09	0.0733333	0.0152753				DL10S0_EGS	3795	1	11.4			DL10S0_EGS_plus44	2295	1	11.39			DL10S0_EGS	2329	1	12.01
			59916519		100				dp4S2_int	33544	22.68	0.0335646	0.066683																			DL10S0_EGS	2473	1	11.93			DL10S0_SAN	2926	1	11.43			DL10S0_EGS	3403	1	11.4
										99938498		100																				DL10S0_EGS_plus44	3120	1	11.39			DL10S3_S	4376	1	33.71			DL10S0_EGS_plus44	3155	1	11.4
																							Linkage									DL10S2_SA	16572	1	12.95			DL10S3_S	71730	3	33.79			DL10S3SA1_SG_plus44	7358	1	43.76
		Linkage							Linkage							Linkage							composition	rel ab 1	rel ab 2	rel ab 3	ave rel ab	SD				DL10S2_SAN	12665	1	12.99			DL10S3_SA	42074	2	33.785			DL10S3_S	74814	4	33.8825
		composition	sum_abundance	avg_rt_min	rel ab				composition	sum_abundance	avg_rt_min	rel ab				composition	sum_abundance	avg_rt_min	rel ab				DL6S0	0.14	0.14	0.16	0.146667	0.011547				DL10S3_S	63600	2	33.99			DL10S3_SAN	9722	2	33.49			DL10S3_SA	39140	2	33.89
		DL6S0_S	5972	11.64	0.00445463				DL6S0_S	22957	11.81	0.0122943				DL6S0_S	26485	11.79	0.0127746				DL6S1	54.14	59.13	45.83	53.0333	6.71871				DL10S3_S	3298	1	33.84			DL10S3_SG-or-dp10S3_NRE	51426	3	33.4633			DL10S3_SAN	9441	2	33.555
		DL6S0_SA	67010	12.98	0.049984				DL6S0_SA	4982	12.09	0.00266805					16427	12.24	0.00792327				DL6S2	32.78	31.7	45.31	36.5967	7.56526	% L6 of total			DL10S3_SA	2404	1	33.86			DL10S4_EGS_plus44	1706	1	51.14			DL10S3_SG-or-dp10S3_NRE	51364	3	33.5467
			9418	12	0.00702507					103728	12.96	0.0555503				DL6S0_SA	114991	12.99	0.0554638				DL6S3	0.2	0.11	0.1	0.136667	0.0550757	89.9133			DL10S3_SA	16207	1	33.99			DL10S4_S	12203	3	37.8567			DL10S4_S	10075	2	37.96
		DL6S0_SAN	47040	12.98	0.035088				DL6S0_SAN	59271	12.99	0.0317419				DL6S0_SAN	58213	13	0.028078				DL8S0	0.04	0.05	0.04	0.0433333	0.0057735				DL10S3_SAN	3613	1	33.54			DL10S4_S	3286	1	37.41			DL10S4_S	1274	1	37.9
		DL6S0_SG-or-dp6S0_NRE	11991	12.75	0.00894431				DL6S0_SG-or-dp6S0_NRE	78162	12.31	0.0418587	0.144113			DL6S0_SG-or-dp6S0_NRE	3745	12.12	0.00180633				DL8S1	0.41	0.16	0.18	0.25	0.138924				DL10S3_SG-or-dp10S3_NRE	40923	2	33.51			DL10S4_S	3469	1	37.62			DL10S4_SA	6195	2	37.96
			12170	12.48	0.00907783				DL6S1	49357	14.89	0.0264326					98971	12.3	0.0477369				DL8S2	11.89	8.35	8.06	9.43333	2.13247				DL10S3_SG-or-dp10S3_NRE	1105	1	33.32			DL10S4_SA	1950	1	37.31			DL10S4_SAN	6900	1	19.37
			30062	12.045	0.0224238	0.136998				1102346	15.3	0.590348					10344	11.81	0.00498924	0.158772			DL8S3	0.26	0.21	0.19	0.22	0.0360555				DL10S4SA1_EGS_plus44	1102	1	39.14			DL10S4_SA	1711	1	37.64			DL10S4_SG-or-dp10S4_NRE	6034	2	37.49
		DL6S1	939881	15.255	0.701075					29969	15.45	0.0160495				DL6S1	740575	14.7	0.357203				DL10S3	0.1	0.09	0.08	0.09	0.01				DL10S4SA1_S	1719	1	54.75			DL10S4_SA	6075	2	37.825			DL10S5	1610112	2	14.925
			659736	14.68	0.49211				DL6S1_S	24775995	14.53	13.2685					1145557	15.32	0.552539				DL10S4	0.01	0.1	0	0.0366667	0.0550757				DL10S4SA1_SG_plus44	1004	1	47.09			DL10S5	1839452	2	14.86			DL10S5SA1_SG	1118	1	54.49
			41677	14.93	0.0310877					23714854	14.85	12.7002					31469	15.53	0.0151785				DL12S4	0.02	0.01	0.01	0.0133333	0.0057735				DL10S4_EGS	2790	1	51.57			DL10S5SA1_S	2806	1	54.61			DL12S0SA1_SAN	3512	1	32.95
		DL6S1_S	2305032	14.54	1.71937				DL6S1_SA	26731665	14.89	14.3158				DL6S1_S	25698320	14.77	12.3951				DL12S5	0.01	0	0	0.00333333	0.0057735				DL10S4_EGS	1860	1	52.64			DL12S0_SA	1637	1	11.85			DL12S0SA1_SG	1058	1	11.79
			20694314	14.68	15.4363				DL6S1_SAN	7566340	14.865	4.05206					2303570	14.64	1.11109				DL14S5	0.01	0.01	0.01	0.01	0				DL10S4_S	11280	3	37.8733			DL12S0_SG_plus44	8993	1	11.84			DL12S0_SA	1585	1	11.8
			156468	16.34	0.116712				DL6S1_SG-or-dp6S1_NRE	21304920	14.515	11.4096				DL6S1_SA	28131854	15.02	13.5689													DL10S4_SA	5719	2	37.87			DL12S1SA1_SG_plus44	1303	1	48.79			DL12S0_SG_plus44	2480	1	11.8
		DL6S1_SA	1397683	14.93	1.04256				DL6S1_EGS	58404	19.18	0.0312776				DL6S1_SAN	6905452	14.99	3.33072				DL6S1SA1	2.15686	1.37015	2.11735	1.88145	0.443238				DL10S4_SG-or-dp10S4_NRE	1728	1	37.23			DL12S2_SG-or-dp12S2_NRE	6691	1	28.24			DL12S3SA1	17079	1	19.95
			17487792	14.82	13.0445					2515451	19.61	1.34712				DL6S1_SG-or-dp6S1_NRE	22363717	14.535	10.7867				DL6S2SA1	2.77234	1.99609	1.92426	2.23089	0.470276				DL10S4_SG-or-dp10S4_NRE	3307	1	37.38			DL12S3SA1	27076	2	19.855			DL12S3_SG-or-dp12S3_NRE	5054	1	33.17
		DL6S1_SAN	5593236	14.795	4.1721				DL6S1SA1_S	395734	20.64	0.211931				DL6S1_EGS	3224235	19.45	1.55515							Total %Neu5Ac	4.11235					DL10S5	1365535	2	14.8			DL12S3SA1_EGS_plus44	1998	1	50.9			DL12S4SA1_EGS_plus44	4888	1	42.04
		DL6S1_SG-or-dp6S1_NRE	18399454	14.54	13.7245				DL6S1SA1_SA	995227	20.79	0.532982		Neu5Ac			91207	19.29	0.0439921													DL12S0SA1_EGS	2643	1	33.01			DL12S3_SG-or-dp12S3_NRE	5907	1	33.13			DL12S4SA1_S	1455	1	32.05
		DL6S1_EGS	1930006	19.49	1.43963				DL6S1SA1_SAN	97457	20.33	0.0521919		1.37015		DL6S1SA1_S	462557	20.9	0.223106													DL12S0SA1_SG	1175	1	11.78			DL12S4SA1_EGS_plus44	4391	1	41.96			DL12S4_S	14011	1	41.14
			46541	19.24	0.0347158				DL6S1SA1_SG	1070045	20.3	0.57305	59.1276				409742	20.6	0.197632				Sulfate loss	(manual interpretation using the intensities at given rt)								DL12S0_SA	1809	1	11.83			DL12S4SA1_SG_plus44	2190	1	50.95			DL12S4_S	1271	1	41.3
			36483	18.96	0.0272134				DL6S2	1122456	21.655	0.601118				DL6S1SA1_SA	1409475	20.94	0.679835				dp2S2	268.51 (2–)	458.06	538.02	667.17	total	% sulfate loss	rt (min)		DL12S0_SG_plus44	9138	1	11.82			DL12S4_EGS	23943	1	20.88			DL12S4_SA	3739	1	41.14
		DL6S1SA1_S	349590	20.73	0.260766					153323	20.67	0.0821103					108319	20.57	0.0522457		Neu5Ac		_05	126612	613796	54309	215827	1010544	60.7392	16.4		DL12S1_SA	8082	1	15.14			DL12S4_S	12849	1	41.03			DL12S4_SA	6959	1	40.99
		DL6S1SA1_SA	901054	20.75	0.672113					181881	20.33	0.0974042				DL6S1SA1_SG	909494	20.55	0.438678		2.11735		_06	165025	905744	87288	382275	1540332	58.8019	16.5		DL12S3SA1	15564	2	19.78			DL12S4_SA	7922	1	41			DL12S4_SAN	47479	1	20.95
			902486	20.99	0.673181		Neu5Ac		DL6S2_S	17564639	20.66	9.40653					1090228	20.25	0.525852	45.834			_07	246557	754167	81234	342210	1424168	52.9549	16.7		DL12S4SA1_EGS_plus44	3915	1	41.99			DL12S4_SG-or-dp12S4_NRE	4683	1	40.78			DL12S5_SA	4443	1	42.96
		DL6S1SA1_SAN	72620	20.45	0.0541686		2.15686		DL6S2_SA	12284373	21.04	6.57875				DL6S2	1061954	21.705	0.512214									Average	57.4987			DL12S4_S	1825	1	40.92			DL12S5SA1_SAN	5513	1	25.63			DL12S5_SG-or-dp12S5_NRE	2839	1	42.64
		DL6S1SA1_SG	665792	20.25	0.496627	54.1387			DL6S2_SAN	1771851	20.64	0.948894					170931	20.24	0.0824455													DL12S4_S	11847	1	41.07			DL12S5SA1_SG_plus44	4486	1	24.48			DL14S0SA1_SA	1871	1	50.85
		DL6S2	859739	21.675	0.641296				DL6S2_SG-or-dp6S2_NRE	8075001	19.95	4.32447					160788	20.56	0.0775532					268.51 (2–)	458.06	538.02	667.17	total	% sulfate loss			DL12S4_SA	6935	1	41.06			DL12S5_S	6411	1	42.98			DL14S4SA1	19018	1	24.49
			145689	20.44	0.108672					12368934	20.3	6.62403				DL6S2_S	20358052	20.94	9.81934				_05		598442	54874	197938	851254	70.3012			DL12S4_SG-or-dp12S4_NRE	4880	1	40.8			DL12S5_SA	3546	1	42.94			DL14S4_SA	1659	1	50.76
		DL6S2_S	15212587	20.73	11.3474				DL6S2_EGS	1947037	24.5	1.04271					3757412	19.45	1.81232					153690	489287	47008	229074	919059	53.2378			DL12S5SA1_SAN	4650	1	25.7			DL12S5_SA	3922	1	42.6			DL14S5_S	8054	1	44.06
			709822	20.56	0.52947				DL6S2SA1_S	549090	25.755	0.294059					18610993	20.5967	8.97668				_06	182109		70435		252544				DL12S5_S	6877	1	42.89			DL12S5_SG-or-dp12S5_NRE	4136	1	42.66			DL14S5_S	3182	1	44.44
		DL6S2_SA	11475819	20.975	8.56003				DL6S2SA1_SA	1689489	25.705	0.904786		Neu5Ac		DL6S2_SA	17589103	20.9467	8.48379				_07		712162	83504	359747	1155413	61.637			DL12S5_SA	3157	1	43			DL14S2_SG_plus44	1257	1	53.29			DL14S5_SA	4423	1	44.06
		DL6S2_SAN	92059	20.57	0.0686686				DL6S2SA1_SAN	83934	25.375	0.0449498		1.99609		DL6S2_SAN	1911232	20.6	0.921848										61.7254			DL12S5_SA	3046	1	42.76			DL14S4SA1	18745	1	24.48			DL14S5_SA	2270	1	44.43
			1399462	20.71	1.04389				DL6S2SA1_SG	1404744	25.305	0.752294	31.7021				1792476	20.87	0.864568													DL12S5_SG-or-dp12S5_NRE	3197	1	42.64			DL14S5_S	8411	1	44.02			DL14S5_SA	2113	1	44.34
		DL6S2_SG-or-dp6S2_NRE	775599	20.265	0.578534				DL6S3_EGS	10056	31.22	0.00538537				DL6S2_SG-or-dp6S2_NRE	10704696	20.245	5.16322													DL14S4SA1	16475	1	24.51			DL14S5_SG-or-dp14S5_NRE	5037	1	43.76			DL14S5_SG-or-dp14S5_NRE	5459	1	43.78
			7692498	20.45	5.73798				DL6S3_S	51539	25.98	0.0276011					918984	20.41	0.443255													DL14S5_S	1451	1	44.02			DL16S1	38125	1	22.93			DL16S1	42251	1	22.95
		DL6S2_EGS	1860066	24.565	1.38746				DL6S3_SA	78369	25.86	0.0419696					10924631	20.56	5.2693													DL14S5_S	7149	1	43.88			DL16S3_S	3142	1	44.1			DL16S3	5260	1	28.14
		DL6S2SA1_S	590784	25.835	0.440677				DL6S3_SG-or-dp6S3_NRE	72622	25.49	0.0388918	0.113848			DL6S2_EGS	1984408	24.595	0.957143													DL14S5_SA	4040	1	43.82			DL16S3_SG_plus44	2485	1	50.97			DL16S4SA1_S	177464	1	14.9
		DL6S2SA1_SA	1639361	25.8	1.22283				DL8S0_S	41624	14.22	0.0222912				DL6S2SA1_S	608710	25.705	0.2936													DL14S5_SG-or-dp14S5_NRE	4897	1	43.75			DL16S4	4742	1	25.48			DL16S4SA1_SG	137972	1	14.92
		DL6S2SA1_SAN	82206	25.48	0.061319				DL8S0_SA	15541	14.24	0.0083228				DL6S2SA1_SA	1889721	25.695	0.911473													DL16S1	30231	1	22.95			DL16S4SA1_EGS_plus44	1794	1	44.01			DL20S2_EGS	3305	1	41.8
		DL6S2SA1_SG	94118	25.39	0.0702044				DL8S0_SAN	9432	14.2	0.00505119					75600	25.51	0.0364643		Neu5Ac											DL16S2SA1_EGS	1886	1	45.03			DL16S4SA1_S	193772	1	14.86			DL24S0_EGS	2249	1	13.96
			1227286	25.48	0.915456		Neu5Ac		DL8S0_SG-or-dp8S0_NRE	32817	14.2	0.0175748	0.05324			DL6S2SA1_SG	98912	25.5	0.0477084		1.92426											DL16S3	3760	1	28.15			DL16S4SA1_SG	164210	1	14.87			DL26S1_EGS	7864	1	42.15
			60284	26.39	0.044967		2.77234		DL8S1_S	171786	19.18	0.0919979					1316547	25.39	0.635013	45.3079												DL16S4	4732	1	25.58			DL16S5SA1_EGS	5290	1	41.86			DL26S3_EGS	2343	2	44.96
			22634	26.74	0.0168831	32.7757			DL8S1_SA	40963	19.6	0.0219372				DL6S3_S	45094	26.06	0.0217503													DL16S4SA1_S	173253	1	14.82			DL18S0	1549	1	50.72			DL3S1_S	9561	1	28.16
		DL6S3_S	45128	26.07	0.0336618				DL8S1_SAN	10181	19.16	0.00545231				DL6S3_SA	80200	25.85	0.038683													DL16S4SA1_SG	122989	1	14.81			DL18S2_EGS_plus44	1324	1	50.75			DL4S0SA1_EGS	1154	1	11.38
			41830	25.81	0.0312018				DL8S1_SG-or-dp8S1_NRE	81940	18.62	0.043882	0.163269			DL6S3_SG-or-dp6S3_NRE	78127	25.66	0.0376831													DL16S5SA1_EGS	3882	1	41.92			DL20S0_EGS	1665	1	34.84			DL4S0_EEGS	8058	1	14.13
		DL6S3_SA	84870	25.82	0.0633061				DL8S2_S	8210238	24.53	4.39689				DL6S3_EGS	10329	31.24	0.00498201	0.103098												DL20S3	20649	1	14.77			DL26S1_EGS	7929	1	42.13			DL4S1SA1_S	18461	1	12.82
		DL6S3_SG-or-dp6S3_NRE	92357	25.5	0.0688908				DL8S2_SA	2117746	24.695	1.13413				DL8S0_S	38963	14.21	0.0187931													DL22S5_SAN	1678	1	43.78			DL26S1_SG_plus44	2782	1	51.09			DL4S2_EEGS_plus44	12781	1	24.25
		DL6S3_EGS	10280	31.315	0.00766805	0.204729			DL8S2_SAN	386276	24.4533	0.206865				DL8S0_SA	12986	14.31	0.00626356													DL24S5_EGS_plus44	1249	1	50.78			DL26S3_EGS	6423	1	44.86			DL4S2_EGS_plus44	13176	1	23.28
		DL8S0_S	29025	14.13	0.0216503				DL8S2_SG-or-dp8S2_NRE	4882265	24.34	2.61464	8.35253			DL8S0_SAN	7977	14.24	0.00384756													DL26S1_EGS	6168	1	42.05			DL3S0_EGS_plus44	5772	1	23.57			DL4S2_S	2573	1	33.57
		DL8S0_SAN	5342	14.12	0.0039847				DL8S3_S	225896	31.3033	0.120976				DL8S0_SG-or-dp8S0_NRE	27535	14.16	0.013281	0.0421852												DL26S3_EGS	4807	1	45.3			DL3S1_S	5391	1	29.26			DL4S2_SA	3621	1	24.25
		DL8S0_SG-or-dp8S0_NRE	24418	14.1	0.0182138	0.0438488			DL8S3_SA	96053	31.2275	0.05144				DL8S1_S	271962	19.245	0.131176													DL26S3_EGS	1493	1	45.19			DL3S1_S	9791	1	28.47			DL4S2_SG-or-dp4S2_NRE	2798	1	27.9
		DL8S1_S	178959	18.955	0.133489				DL8S3_SG-or-dp8S3_NRE	68997	30.995	0.0369505	0.209366			DL8S1_SA	5166	19.31	0.00249173													DL3S1_S	2744	1	29.78			DL4S0_EEGS	6191	1	14.14			DL4S2_SG-or-dp4S2_NRE	1606	1	27.42
			203002	19.23	0.151423				DL10S3_S	71730	33.79	0.0384141				DL8S1_SAN	17449	19.28	0.00841621													DL3S1_S	5213	1	29.1			DL4S1SA1_S	20704	1	12.78			DL4S2_SG_plus44	8062	1	25.69
		DL8S1_SA	36656	19.55	0.0273424				DL10S3_SA	42074	33.785	0.0225322				DL8S1_SG-or-dp8S1_NRE	75742	19.24	0.0365328	0.178617												DL3S1_S	6443	1	28.69			DL4S2_EEGS_plus44	12232	1	24.25			DL4S2_SG_plus44	15330	1	15.8
		DL8S1_SAN	12754	19.215	0.00951345				DL10S3_SAN	9722	33.49	0.0052065				DL8S2_S	9199921	24.625	4.43742													DL4S0SA1_SG	2020	1	11.37			DL4S2_SA	13796	1	25.86			DL4S2_SG_plus44	1550326	2	23.225
			11002	18.96	0.0082066				DL10S3_SG-or-dp10S3_NRE	51426	33.4633	0.0275406	0.0936934			DL8S2_SA	2115691	24.7	1.02047													DL4S1SA1_S	14186	1	12.75			DL4S2_SA	28908	1	21.72			DL5S0_S	10325	1	15.47
		DL8S1_SG-or-dp8S1_NRE	104320	18.96	0.0778143	0.407789			DL10S4_S	12203	37.8567	0.00653517					49779	24.78	0.02401													DL4S1_SA	5259	1	21.22			DL4S2_SG_plus44	1277052	2	23.16			DL5S2_EGS	1297	1	53.13
		DL8S2_S	8328095	24.5767	6.21208				DL10S4_SA	6075	37.825	0.00325339	0.00978856			DL8S2_SAN	393818	24.4933	0.189951													DL4S2_EEGS_plus44	11706	1	24.17			DL4S2_SG_plus44	14342	1	15.82			DL5S2_S	2636	1	26.92
		DL8S2_SA	2200990	24.6967	1.64176				DL12S4_S	12849	41.03	0.00688113				DL8S2_SG-or-dp8S2_NRE	4956413	24.43	2.39064	8.06248												DL4S2_EGS_plus44	10425	1	23.23			DL5S2_S	20802	1	21.28			DL5S2_S	25035	1	21.4
		DL8S2_SAN	347114	24.455	0.258919				DL12S4_SA	7922	41	0.00424253				DL8S3_S	233175	31.32	0.112468													DL4S2_SA	12551	1	26.01			DL5S2_SA	23855	1	21.31			DL5S2_SA	31934	1	21.42
		DL8S2_SG-or-dp8S2_NRE	5060192	24.3633	3.77449	11.8873			DL12S4_SG-or-dp12S4_NRE	4683	40.78	0.00250792	0.0136316			DL8S3_SA	93990	31.3367	0.0453344													DL4S2_SA	2156	1	16.59			DL5S2_SG	26508	1	20.66			DL5S2_SG	26074	1	20.61
		DL8S3_S	190978	31.2875	0.142454				DL12S5_S	6411	42.98	0.00343333				DL8S3_SAN	3994	31.11	0.00192643													DL4S2_SA	24455	1	21.67			DL5S2_SG_plus44	9272	1	28.41			DL5S2_SG	34170	1	20.94
		DL8S3_SA	78072	31.295	0.0582354				DL12S5_SA	3546	42.94	0.00189902				DL8S3_SG-or-dp8S3_NRE	70350	31.0833	0.0339321	0.193661												DL4S2_SG-or-dp4S2_NRE	1890	1	27.92			DL6S0SA1_SAN	5864	1	11.49			DL6S0	1271	1	35.56
		DL8S3_SAN	6617	31.055	0.00493575				DL12S5_SA	3922	42.6	0.00210038				DL10S3_S	74814	33.8825	0.0360852													DL4S2_SG_plus44	7601	1	25.79			DL6S0_EGS	142987	1	14.21			DL6S0SA1_SAN	7000	1	23.68
		DL8S3_SG-or-dp8S3_NRE	66628	31.0067	0.0496991	0.255324			DL12S5_SG-or-dp12S5_NRE	4136	42.66	0.00221499	0.00964772			DL10S3_SA	39140	33.89	0.0188785													DL4S2_SG_plus44	2843	1	24.91			DL6S0_S	22957	1	11.81			DL6S0SA1_SAN	6471	1	11.47
		DL10S3_S	63600	33.99	0.0474404				DL14S5_S	8411	44.02	0.00450441				DL10S3_SAN	9441	33.555	0.0045537													DL4S2_SG_plus44	1102464	2	23.095			DL6S0_SA	4982	1	12.09			DL6S0_EGS	1366	1	12.26
			3298	33.84	0.00246004				DL14S5_SG-or-dp14S5_NRE	5037	43.76	0.00269751	0.00720192			DL10S3_SG-or-dp10S3_NRE	51364	33.5467	0.0247745	0.0842919												DL4S2_SG_plus44	2640	1	27.72			DL6S0_SA	103728	1	12.96			DL6S0_EGS	128244	1	14.23
		DL10S3_SA	16207	33.99	0.0120891					186728104		100	100			DL10S4_S	10075	37.96	0.00485949													DL4S2_SG_plus44	2995	1	28.49			DL6S0_SAN	59271	1	12.99			DL6S0_EGS_plus44	1329	1	11.24
		DL10S3_SAN	3613	33.54	0.00269501											DL10S4_SA	6195	37.96	0.00298805													DL5S0_S	11195	1	14.41			DL6S0_SG-or-dp6S0_NRE	78162	1	12.31			DL6S0_S	26485	1	11.79
		DL10S3_SG-or-dp10S3_NRE	40923	33.51	0.0305252	0.0952098										DL10S4_SG-or-dp10S4_NRE	6034	37.49	0.00291039	0.0107579												DL5S0_SG_plus44	10642	1	12.88			DL6S1	49357	1	14.89			DL6S0_S	1309	1	11.91
		DL10S4_S	11280	37.8733	0.00841397											DL12S4_S	14011	41.14	0.00675795													DL5S1_S	5263	1	14.15			DL6S1	1102346	1	15.3			DL6S0_S	3654	1	12.04
		DL10S4_SA	5719	37.87	0.00426591	0.0126799										DL12S4_SA	3739	41.14	0.00180344													DL5S2_S	11334	1	20.73			DL6S1	29969	1	15.45			DL6S0_S	16427	1	12.24
		DL12S4_S	11847	41.07	0.0088369											DL12S4_SA	6959	40.99	0.00335655	0.0119179												DL5S2_SA	21972	1	21.32			DL6S1	8707	1	20.23			DL6S0_SA	114991	1	12.99
		DL12S4_SA	6935	41.06	0.00517295											DL12S5_SA	4443	42.96	0.002143	0.002143												DL5S2_SG	24361	1	20.74			DL6S1	14480	1	22.95			DL6S0_SAN	58213	1	13
		DL12S4_SG-or-dp12S4_NRE	4880	40.8	0.00364008	0.0176499										DL14S5_S	8054	44.06	0.0038847													DL5S2_SG_plus44	4411	1	21.93			DL6S1	18967	1	19.47			DL6S0_SG-or-dp6S0_NRE	3745	1	12.12
		DL12S5_S	6877	42.89	0.00512968											DL14S5_S	3182	44.44	0.00153478													DL5S2_SG_plus44	8071	1	28.05			DL6S1SA1	44663	1	21.59			DL6S0_SG-or-dp6S0_NRE	98971	1	12.3
		DL12S5_SA	3157	43	0.00235487											DL14S5_SA	4423	44.06	0.00213335													DL5S2_SG_plus44	7539	1	28.48			DL6S1SA1_EGS	120195	1	24.42			DL6S0_SG-or-dp6S0_NRE	10344	1	11.81
			3046	42.76	0.00227207											DL14S5_SG-or-dp14S5_NRE	5459	43.78	0.00263305	0.0101859												DL6S0	5077	1	12.56			DL6S1SA1_S	395734	1	20.64			DL6S1	740575	1	14.7
		DL12S5_SG-or-dp12S5_NRE	3197	42.64	0.0023847	0.0121413											207326091		100	100												DL6S0SA1_SAN	5544	1	23.58			DL6S1SA1_SA	995227	1	20.79			DL6S1	1145557	1	15.32
		DL14S5_S	7149	43.88	0.00533257																											DL6S0SA1_SAN	6909	1	11.46			DL6S1SA1_SA	3616	1	34.55			DL6S1	31469	1	15.53
		DL14S5_SA	4040	43.82	0.00301351																											DL6S0SA1_SG	4535	1	14.14			DL6S1SA1_SAN	97457	1	20.33			DL6S1	15024	1	22.99
		DL14S5_SG-or-dp14S5_NRE	4897	43.75	0.00365277	0.0119989																										DL6S0_EGS	98263	2	14.105			DL6S1SA1_SG	1070045	1	20.3			DL6S1SA1	41709	1	21.62
			134062815		100	100																										DL6S0_S	5972	1	11.64			DL6S1SA1_SG_plus44	14759	1	21.1			DL6S1SA1_EGS	6517	1	21.29
																																DL6S0_SA	67010	1	12.98			DL6S1_EGS	58404	1	19.18			DL6S1SA1_EGS	122644	1	24.47
																																DL6S0_SA	9418	1	12			DL6S1_EGS	40214	2	17.57			DL6S1SA1_S	462557	1	20.9
																																DL6S0_SAN	2894	1	12.04			DL6S1_EGS	2515451	1	19.61			DL6S1SA1_S	409742	1	20.6
																																DL6S0_SAN	47040	1	12.98			DL6S1_S	24775995	2	14.53			DL6S1SA1_SA	2868	1	34.72
																																DL6S0_SG-or-dp6S0_NRE	11991	1	12.75			DL6S1_S	23714854	1	14.85			DL6S1SA1_SA	1409475	1	20.94
																																DL6S0_SG-or-dp6S0_NRE	12170	1	12.48			DL6S1_S	15758	1	21.09			DL6S1SA1_SAN	108319	1	20.57
																																DL6S0_SG-or-dp6S0_NRE	30062	2	12.045			DL6S1_SA	2771	1	18.38			DL6S1SA1_SG	909494	1	20.55
																																DL6S1	41677	1	14.93			DL6S1_SA	57882	1	31.28			DL6S1SA1_SG	1090228	1	20.25
																																DL6S1	14361	1	21.66			DL6S1_SA	1243	1	43.1			DL6S1_EGS	26890	1	17.39
																																DL6S1	17180	1	19.55			DL6S1_SA	21297	2	17.575			DL6S1_EGS	3224235	1	19.45
																																DL6S1	19229	1	16.34			DL6S1_SA	26731665	2	14.89			DL6S1_EGS	91207	1	19.29
																																DL6S1	939881	2	15.255			DL6S1_SAN	3977	1	24.5			DL6S1_EGS	7511	1	17.63
																																DL6S1	659736	1	14.68			DL6S1_SAN	6846	1	22			DL6S1_S	25698320	1	14.77
																																DL6S1SA1	36627	1	21.57			DL6S1_SAN	7362	1	21.76			DL6S1_S	2303570	1	14.64
																																DL6S1SA1_EGS	116872	1	24.39			DL6S1_SAN	7566340	2	14.865			DL6S1_SA	12090	1	18.71
																																DL6S1SA1_S	1984	1	18.96			DL6S1_SG-or-dp6S1_NRE	1553	1	33.39			DL6S1_SA	4666	1	17.63
																																DL6S1SA1_S	349590	1	20.73			DL6S1_SG-or-dp6S1_NRE	3059	1	31.27			DL6S1_SA	4932	1	17.24
																																DL6S1SA1_SA	901054	1	20.75			DL6S1_SG-or-dp6S1_NRE	4314	1	24.01			DL6S1_SA	20513	1	19.28
																																DL6S1SA1_SA	902486	1	20.99			DL6S1_SG-or-dp6S1_NRE	3066	1	23.63			DL6S1_SA	21478	1	21.12
																																DL6S1SA1_SA	3733	1	34.36			DL6S1_SG-or-dp6S1_NRE	21304920	2	14.515			DL6S1_SA	24488	1	22.04
																																DL6S1SA1_SAN	72620	1	20.45			DL6S1_SG_plus44	30393	1	15.14			DL6S1_SA	47554	1	31.35
																																DL6S1SA1_SG	665792	1	20.25			DL6S1_SG_plus44	1925	1	54.64			DL6S1_SA	28131854	2	15.02
																																DL6S1SA1_SG_plus44	14480	1	20.96			DL6S2	7175	1	26.93			DL6S1_SAN	6905452	2	14.99
																																DL6S1_EGS	21696	2	17.415			DL6S2	11892	1	24.53			DL6S1_SAN	13507	1	30.69
																																DL6S1_EGS	8110	1	22.15			DL6S2	1122456	2	21.655			DL6S1_SG-or-dp6S1_NRE	2688	1	17.04
																																						DL6S2	153323	1	20.67			DL6S1_SG-or-dp6S1_NRE	22363717	2	14.535
																																						DL6S2	181881	1	20.33			DL6S1_SG-or-dp6S1_NRE	2714	1	31.09
																																						DL6S2SA1	3633	1	25.37			DL6S1_SG-or-dp6S1_NRE	1057	1	35.11
																																DL6S1_EGS_plus44	1644	1	19.33			DL6S2SA1_EGS	159721	2	31.11			DL6S1_SG_plus44	37961	1	15.06
																																DL6S1_S	2305032	1	14.54			DL6S2SA1_S	549090	2	25.755			DL6S2	3958	1	21.34
																																DL6S1_S	20694314	1	14.68			DL6S2SA1_S	41381	1	20.31			DL6S2	4276	1	25.86
																																DL6S1_S	156468	1	16.34			DL6S2SA1_S	17580	1	12.78			DL6S2	6562	1	28.2
																																DL6S1_S	1106	1	35.49			DL6S2SA1_SA	2300	1	38.74			DL6S2	2135	1	30.94
																																DL6S1_SA	16393	1	19.57			DL6S2SA1_SA	1689489	2	25.705			DL6S2	13543	1	24.61
																																DL6S1_SA	26338	1	21.81			DL6S2SA1_SAN	83934	2	25.375			DL6S2	1061954	2	21.705
																																DL6S1_SA	5667	1	20.33			DL6S2SA1_SG	1404744	2	25.305			DL6S2	170931	1	20.24
																																DL6S1_SA	24847	1	18.95			DL6S2_EGS	1947037	2	24.5			DL6S2	160788	1	20.56
																																DL6S1_SA	292642	1	16.34			DL6S2_S	17564639	2	20.66			DL6S2	7784	1	26.85
																																DL6S1_SA	1397683	1	14.93			DL6S2_S	215344	1	16.29			DL6S2SA1	7377	1	19.46
																																DL6S1_SA	25863	1	22.27			DL6S2_S	43181	1	18.62			DL6S2SA1	3903	1	25.51
																																DL6S1_SA	66839	1	31.25			DL6S2_S	1039	1	44.83			DL6S2SA1	30300	1	26.82
																																DL6S1_SA	17487792	1	14.82			DL6S2_S	1225	1	39.34			DL6S2SA1_EGS	167454	2	31.14
																																DL6S1_SAN	15892	1	30.75			DL6S2_SA	41343	1	22.96			DL6S2SA1_S	7945	1	19.44
																																DL6S1_SAN	40312	1	16.34			DL6S2_SA	101958	1	16.47			DL6S2SA1_S	38285	1	20.26
																																DL6S1_SAN	5593236	2	14.795			DL6S2_SA	983794	1	20.8			DL6S2SA1_S	38001	1	20.55
																																DL6S1_SG-or-dp6S1_NRE	18399454	2	14.54			DL6S2_SA	12284373	1	21.04			DL6S2SA1_S	608710	2	25.705
																																DL6S1_SG-or-dp6S1_NRE	7955	1	18.95			DL6S2_SA	1567	1	35.01			DL6S2SA1_SA	1432	1	38.76
																																DL6S1_SG-or-dp6S1_NRE	87776	1	16.34			DL6S2_SA	51918	1	34.82			DL6S2SA1_SA	1641	1	39.14
																																DL6S1_SG_plus44	24093	1	15.14			DL6S2_SA	24802	1	25.94			DL6S2SA1_SA	1889721	2	25.695
																																DL6S2	859739	2	21.675			DL6S2_SAN	4619	1	34.41			DL6S2SA1_SAN	75600	1	25.51
																																DL6S2	145689	1	20.44			DL6S2_SAN	1005	1	30			DL6S2SA1_SG	1540	1	28.34
																																DL6S2SA1	1855	1	28.68			DL6S2_SAN	1771851	1	20.64			DL6S2SA1_SG	98912	1	25.5
																																DL6S2SA1	27441	1	26.74			DL6S2_SAN	13789	1	16.38			DL6S2SA1_SG	1316547	1	25.39
																																DL6S2SA1	2916	1	26.59			DL6S2_SG-or-dp6S2_NRE	121991	2	16.175			DL6S2SA1_SG_plus44	1647	1	50.79
																																DL6S2SA1	3018	1	25.32			DL6S2_SG-or-dp6S2_NRE	18047	1	18.61			DL6S2SA1_SG_plus44	12487	1	25.86
																																DL6S2SA1_EGS	146156	2	31.085			DL6S2_SG-or-dp6S2_NRE	8075001	1	19.95			DL6S2_EGS	1984408	2	24.595
																																DL6S2SA1_S	6136	1	27.3			DL6S2_SG-or-dp6S2_NRE	12368934	3	20.3			DL6S2_S	20358052	2	20.94
																																DL6S2SA1_S	8641	1	12.76			DL6S2_SG-or-dp6S2_NRE	2426	1	34.92			DL6S2_S	5087	1	25.82
																																DL6S2SA1_S	25218	1	20.45			DL6S2_SG_plus44	29464	1	21.2			DL6S2_S	3757412	1	19.45
																																DL6S2SA1_S	20110	1	20.72			DL6S3_EGS	10056	1	31.22			DL6S2_S	1521	1	38.26
																																DL6S2SA1_S	590784	2	25.835			DL6S3_EGS_plus44	5970	1	16.84			DL6S2_S	1558	1	41.11
																																DL6S2SA1_SA	2003	1	39.1			DL6S3_S	4624	1	25.08			DL6S2_S	75174	1	19.26
																																DL6S2SA1_SA	1737	1	38.63			DL6S3_S	1204	1	25.62			DL6S2_S	136374	1	16.27
																																DL6S2SA1_SA	13599	1	27.3			DL6S3_S	51539	2	25.98			DL6S2_S	18610993	3	20.5967
																																DL6S2SA1_SA	1639361	1	25.8			DL6S3_S	1117	1	26.33			DL6S2_S	2361	1	30.24
																																DL6S2SA1_SAN	2440	1	26.73			DL6S3_SA	78369	1	25.86			DL6S2_SA	6788	1	31.62
																																DL6S2SA1_SAN	82206	2	25.48			DL6S3_SAN	28646	1	14.48			DL6S2_SA	59601	2	16.455
																																DL6S2SA1_SG	94118	1	25.39			DL6S3_SG-or-dp6S3_NRE	72622	1	25.49			DL6S2_SA	17589103	3	20.9467
																																DL6S2SA1_SG	1227286	1	25.48			DL6S4_EGS_plus44	14095	1	30.65			DL6S2_SA	27379	1	25.71
																																DL6S2SA1_SG	60284	1	26.39			DL8S0	1234	1	11.5			DL6S2_SA	35521	1	35.08
																																DL6S2SA1_SG	22634	1	26.74			DL8S0SA1	2597	1	11.46			DL6S2_SA	1468	1	34.98
																																DL6S2SA1_SG_plus44	12910	1	25.81			DL8S0SA1_EGS	4912	1	11.41			DL6S2_SAN	7206	1	16.31
																																DL6S2_EGS	7927	1	26.4			DL8S0SA1_EGS_plus44	5283	1	13.79			DL6S2_SAN	1911232	1	20.6
																																DL6S2_EGS	4836	1	26.73			DL8S0SA1_SA	2623	1	11.43			DL6S2_SAN	1792476	1	20.87
																																DL6S2_EGS	1860066	2	24.565			DL8S0_EGS	1170	1	16.94			DL6S2_SAN	3524	1	34.64
																																DL6S2_S	15212587	2	20.73			DL8S0_S	41624	1	14.22			DL6S2_SG-or-dp6S2_NRE	2634	1	35.87
																																DL6S2_S	14907	1	18.95			DL8S0_SA	1248	1	12.33			DL6S2_SG-or-dp6S2_NRE	10704696	2	20.245
																																DL6S2_S	709822	1	20.56			DL8S0_SA	15541	1	14.24			DL6S2_SG-or-dp6S2_NRE	26693	1	19.3
																																DL6S2_S	2029	1	38.43			DL8S0_SAN	9432	1	14.2			DL6S2_SG-or-dp6S2_NRE	918984	1	20.41
																																DL6S2_SA	1853	1	34.72			DL8S0_SG-or-dp8S0_NRE	32817	1	14.2			DL6S2_SG-or-dp6S2_NRE	10924631	1	20.56
																																DL6S2_SA	10529931	1	20.75			DL8S1_EGS	5557	1	18.62			DL6S2_SG-or-dp6S2_NRE	21481	1	18.71
																																DL6S2_SA	11475819	2	20.975			DL8S1_S	4835	1	24.63			DL6S2_SG-or-dp6S2_NRE	63340	1	16.24
																																DL6S2_SA	34482	1	24.08			DL8S1_S	171786	2	19.18			DL6S2_SG_plus44	30840	1	21.17
																																DL6S2_SA	12800	1	31.51			DL8S1_S	4559	1	18.61			DL6S3_EGS	5982	1	34.27
																																DL6S2_SA	49598	1	34.8			DL8S1_S	4212	1	26.34			DL6S3_EGS	10329	1	31.24
																																DL6S2_SAN	92059	1	20.57			DL8S1_SA	40963	1	19.6			DL6S3_EGS_plus44	6162	1	16.92
																																DL6S2_SAN	1399462	1	20.71			DL8S1_SAN	10181	1	19.16			DL6S3_EGS_plus44	5438	1	36.22
																																DL6S2_SAN	5199	1	34.35			DL8S1_SG-or-dp8S1_NRE	81940	2	18.62			DL6S3_S	45094	1	26.06
																																DL6S2_SG-or-dp6S2_NRE	3878	1	21.94			DL8S2	1170	1	18.92			DL6S3_SA	80200	1	25.85
																																DL6S2_SG-or-dp6S2_NRE	103900	1	22.13			DL8S2	4887	1	25.67			DL6S3_SAN	34637	1	14.53
																																DL6S2_SG-or-dp6S2_NRE	5674	1	18.96			DL8S2SA1_SA	3223	1	31.17			DL6S3_SG-or-dp6S3_NRE	78127	1	25.66
																																DL6S2_SG-or-dp6S2_NRE	3136	1	35.2			DL8S2SA1_SG	2615	1	30.88			DL6S4_EGS_plus44	1621	1	12.03
																																DL6S2_SG-or-dp6S2_NRE	775599	2	20.265			DL8S2_EGS	1642	1	28.64			DL6S4_EGS_plus44	16096	1	30.71
																																DL6S2_SG-or-dp6S2_NRE	7692498	1	20.45			DL8S2_EGS	13232	1	28.83			DL8S0	2147	1	11.49
																																DL6S2_SG-or-dp6S2_NRE	6546	1	21.54			DL8S2_EGS	27850	1	30.11			DL8S0SA1	3187	1	11.44
																																DL6S2_SG-or-dp6S2_NRE	2513	1	35.48			DL8S2_EGS	1695	1	29.23			DL8S0SA1_EGS	7045	1	11.4
																																DL6S2_SG_plus44	25107	1	21.02			DL8S2_S	12411	1	14.89			DL8S0SA1_EGS_plus44	5415	1	11.42
																																DL6S3_EGS	10280	2	31.315			DL8S2_S	8210238	1	24.53			DL8S0SA1_EGS_plus44	5988	1	13.8
																																DL6S3_EGS_plus44	4598	1	35.95			DL8S2_S	5861	1	32.54			DL8S0SA1_SA	3399	1	11.41
																																DL6S3_EGS_plus44	4362	1	16.87			DL8S2_SA	3275	1	37.88			DL8S0_S	38963	1	14.21
																																DL6S3_EGS_plus44	1254	1	31.28			DL8S2_SA	2117746	2	24.695			DL8S0_SA	1522	1	12.3
																																DL6S3_S	45128	1	26.07			DL8S2_SA	2154	1	37.35			DL8S0_SA	12986	1	14.31
																																DL6S3_S	41830	1	25.81			DL8S2_SAN	73162	1	14.3			DL8S0_SAN	7977	1	14.24
																																DL6S3_SA	84870	1	25.82			DL8S2_SAN	386276	3	24.4533			DL8S0_SG-or-dp8S0_NRE	1973	1	12.29
																																DL6S3_SA	1869	1	27.3			DL8S2_SG-or-dp8S2_NRE	4882265	3	24.34			DL8S0_SG-or-dp8S0_NRE	27535	1	14.16
																																DL6S3_SAN	24994	1	14.42			DL8S3SA1_S	16879	1	12.82			DL8S1_EGS_plus44	2473	1	33.12
																																DL6S3_SG-or-dp6S3_NRE	92357	2	25.5			DL8S3_S	15869	1	21.06			DL8S1_S	3823	1	18.7
																																DL6S4_EGS_plus44	10093	1	30.76			DL8S3_S	225896	3	31.3033			DL8S1_S	3408	1	18.02
																																DL6S4_EGS_plus44	9895	1	30.53			DL8S3_SA	15252	1	21.13			DL8S1_S	3398	1	18.28
																																DL8S0	1500	1	11.48			DL8S3_SA	96053	4	31.2275			DL8S1_S	271962	2	19.245
																																DL8S0SA1	3762	1	11.43			DL8S3_SAN	16467	1	20.28			DL8S1_SA	5166	1	19.31
																																DL8S0SA1_EGS	6921	1	11.39			DL8S3_SAN	14399	1	19.91			DL8S1_SAN	17449	1	19.28
																																DL8S0SA1_EGS_plus44	4183	1	13.76			DL8S3_SG-or-dp8S3_NRE	68997	4	30.995			DL8S1_SG-or-dp8S1_NRE	2134	1	18.67
																																DL8S0_S	29025	1	14.13			DL8S4_EGS_plus44	1029	1	36.95			DL8S1_SG-or-dp8S1_NRE	75742	1	19.24
																																DL8S0_SAN	5342	1	14.12			DL8S4_SA	41594	1	15.17			DL8S2SA1_SA	7149	1	19.75
																																DL8S0_SG-or-dp8S0_NRE	24418	1	14.1			DL8S4_SG-or-dp8S4_NRE	1216	1	11.39			DL8S2SA1_SG	2810	1	31.06
																																DL8S1_S	2203	1	18.66			dp10S4_int	20856	1	20.33			DL8S2_EGS	11404	1	28.89
																																DL8S1_S	178959	2	18.955			dp10S5_int	71372	1	12.97			DL8S2_EGS	28195	1	30.42
																																DL8S1_S	3730	1	20.12			dp11S0_NRE	2451	1	11.4			DL8S2_S	9199921	2	24.625
																																DL8S1_S	203002	2	19.23			dp11S1_NRE	11314	1	24.49			DL8S2_SA	2115691	2	24.7
																																DL8S1_S	1754	1	18.32			dp11S2_NRE	3749	1	30.96			DL8S2_SA	49779	1	24.78
																																DL8S1_SA	3183	1	19.71			dp12S3_int	16669	1	22.95			DL8S2_SA	1825	1	37.6
																																DL8S1_SA	36656	1	19.55			dp12S4_int	20564	1	24.5			DL8S2_SA	2461	1	38.28
																																DL8S1_SAN	12754	2	19.215			dp13S5_NRE	15526	1	14.87			DL8S2_SAN	393818	3	24.4933
																																DL8S1_SAN	11002	1	18.96			dp15S5_NRE	99512	1	24.56			DL8S2_SG-or-dp8S2_NRE	4956413	3	24.43
																																DL8S1_SG-or-dp8S1_NRE	104320	2	18.96			dp1S1_NRE	2998763	1	13.04			DL8S2_SG-or-dp8S2_NRE	14801	1	14.47
																																DL8S2	2480	1	25.07			dp1S1_NRE	12867	1	11.93			DL8S3SA1_S	14886	1	12.88
																																DL8S2	2061	1	18.97			dp1S2_NRE	66757	1	13.21			DL8S3_S	233175	4	31.32
																																DL8S2SA1_SA	5289	1	19.56			dp2S1_NRE	176982	1	12.65			DL8S3_SA	93990	3	31.3367
																																DL8S2SA1_SA	3185	1	31.22			dp2S1_NRE	45184	1	22.56			DL8S3_SAN	3994	1	31.11
																																DL8S2SA1_SG	2717	1	30.95			dp2S1_NRE	2774	1	21.83			DL8S3_SAN	17572	1	20.55
																																DL8S2_EGS	25619	1	30.33			dp2S1_NRE	127588	1	16.38			DL8S3_SG-or-dp8S3_NRE	70350	3	31.0833
																																DL8S2_EGS	13794	1	28.7			dp2S1_int	466143	1	15.48			DL8S4_SA	43487	1	15.27
																																DL8S2_EGS	27594	1	24.42			dp2S1_int	1970	1	45.62			DL8S4_SG-or-dp8S4_NRE	1697	1	11.38
																																DL8S2_EGS_plus44	1586	1	32.69			dp2S1_int	2510	1	41.04			DL8S5_EGS	1000	1	11.81
																																DL8S2_S	12223	1	14.51			dp2S1_int	2856	1	38.76			DL8S5_EGS_plus44	2455	1	11.23
																																DL8S2_S	8328095	3	24.5767			dp2S1_int	13792	1	34.8			dp10S4_int	16004	1	20.26
																																DL8S2_S	38671	1	26.4			dp2S1_int	13541	1	34.56			dp10S5_int	64786	1	13.02
																																DL8S2_S	20601	1	26.74			dp2S1_int	21079	1	31.12			dp11S0_NRE	3425	1	11.39
																																DL8S2_S	8715	1	27.31			dp2S1_int	99619312	1	13.02			dp11S1_NRE	11232	1	24.49
																																DL8S2_S	4191	1	32.55			dp2S1_int	7354	1	29.76			dp11S2_NRE	8978	2	31.075
																																DL8S2_SA	8468	1	26.73			dp2S1_int	1878662	1	21.99			dp11S5_NRE	190382	1	20.95
																																DL8S2_SA	3285	1	37.91			dp2S1_int	106347	1	18.39			dp12S3_int	17069	1	22.97
																																DL8S2_SA	2200990	3	24.6967			dp2S1_int	3312	1	32.71			dp12S4_int	9091	1	24.46
																																DL8S2_SA	13403	1	26.4			dp2S1_int	101535	1	19.88			dp1S1_NRE	15189	1	11.93
																																DL8S2_SAN	347114	2	24.455			dp2S2_NRE	175553	2	12.835			dp1S1_NRE	2561162	1	13.02
																																DL8S2_SG-or-dp8S2_NRE	5060192	3	24.3633			dp2S2_NRE	164772	2	16.17			dp1S2_NRE	53440	1	13.17
																																DL8S2_SG-or-dp8S2_NRE	5068	1	26.75			dp2S2_int	182109	1	16.8			dp2S1_NRE	208384	1	12.64
																																DL8S2_SG_plus44	1624	1	29.7			dp2S2_int	70435	1	16.52			dp2S1_NRE	109654	1	16.04
																																DL8S3SA1_S	10004	1	12.87			dp3S3_NRE	27115	1	13.1			dp2S1_int	4818	1	34.9
																																DL8S3_EGS	4236	1	19.91			dp3S3_NRE	3743	1	42.39			dp2S1_int	15016	1	31.32
																																DL8S3_S	190978	4	31.2875			dp4S0_int	49296	2	12.85			dp2S1_int	5188	1	24.52
																																DL8S3_SA	2299	1	16.59			dp4S1_int	4694	1	31.54			dp2S1_int	97427208	1	13.01
																																DL8S3_SA	14564	1	21.01			dp4S2_int	23222492	3	12.98			dp2S1_int	1738155	1	22.08
																																DL8S3_SA	78072	2	31.295			dp4S2_int	33098	1	22.59			dp2S1_int	96717	1	19.28
																																DL8S3_SAN	6617	2	31.055			dp4S2_int	33544	1	22.68			dp2S1_int	417146	1	15.1
																																DL8S3_SAN	9101	1	20.25			dp4S3_NRE	5595	1	15.14			dp2S1_int	72436	1	18.72
																																DL8S3_SG-or-dp8S3_NRE	66628	3	31.0067			dp4S3_int	11077	1	21.11			dp2S1_int	601525	1	16.29
																																DL8S4_SA	29376	1	15.16			dp4S4_NRE	1623	1	54.39			dp2S2_NRE	204060	3	16.6967
																																DL8S4_SG-or-dp8S4_NRE	1172	1	11.37			dp5S2_NRE	10452	1	27.59			dp2S2_NRE	286637	4	16.2725
																																dp10S0_int	12987	1	24.72			dp5S2_NRE	12045	1	29.82			dp2S2_int	1155413	3	16.7033
																																dp10S0_int	2888	1	24.94			dp5S2_NRE	18474	1	31.28			dp3S2_NRE	6214	1	16
																																dp10S2_int	6192	1	15.25			dp5S3_NRE	34470	2	30.63			dp3S2_NRE	11907	2	16.26
																																dp10S4_int	9924	1	20.47			dp5S3_NRE	937119	1	30.54			dp4S0_int	50251	2	12.86
																																dp10S5_int	41459	1	12.94			dp5S3_NRE	2642	1	30.02			dp4S1_int	5124	1	26.83
																																dp11S0_NRE	3489	1	11.38			dp5S3_NRE	15618	1	21.63			dp4S1_int	2932	1	31.53
																																dp11S1_NRE	11387	1	24.45			dp5S3_NRE	635394	2	29.015			dp4S2_int	21800840	3	13.0133
																																dp11S2_NRE	7609	2	31.025			dp5S3_NRE	20364	1	29.34			dp4S2_int	89515	2	22.67
																																dp11S5_NRE	93334	1	20.72			dp6S0_int	419261	1	15.5			dp4S3_NRE	47942	2	12.87
																																dp12S3_int	16525	2	22.95			dp6S1_int	287372	1	15.51			dp4S4_int	7163	1	20.08
																																dp12S4_int	18995	1	13.08			dp6S2_int	247028	1	21.9			dp5S2_NRE	19819	1	31.26
																																dp15S5_NRE	98358	1	24.61			dp6S3_int	5414	1	32.93			dp5S2_NRE	10868	1	27.6
																																dp1S1_NRE	18164	1	11.73			dp6S3_int	1140034	1	12.97			dp5S3_NRE	2229	1	30.12
																																dp1S1_NRE	1667039	1	12.95			dp6S4_int	5061	1	28			dp5S3_NRE	1048218	1	30.69
																																dp1S1_NRE	32623	1	16.35			dp6S4_int	1541	1	26.52			dp5S3_NRE	1935	1	34.37
																																dp1S1_NRE	4367	1	57.07			dp7S2_NRE	4945	1	21.57			dp5S3_NRE	10539	1	21.64
																																dp1S2_NRE	40219	1	13.13			dp7S4_NRE	12423	1	24.05			dp5S3_NRE	592788	2	29.205
																																dp2S1_NRE	68110	1	12.48			dp8S0_int	122520	1	21.27			dp5S3_NRE	2497	1	30.39
																																dp2S1_int	58109720	1	12.95			dp8S1_int	14835	1	22.17			dp5S3_NRE	1531	1	28.39
																																dp2S1_int	399555	1	15.25			dp8S2_int	31654	1	25.71			dp6S0_int	495935	2	15.575
																																dp2S1_int	430694	1	15.58			dp8S4_int	1677	1	37.88			dp6S1_int	345214	2	15.555
																																dp2S1_int	97642	1	18.95			dp8S4_int	1497	1	37.31			dp6S2_int	241540	1	21.94
																																dp2S1_int	1747482	1	22.13			dp9S2_NRE	10708	1	31.49			dp6S2_int	2341	1	33.18
																																dp2S1_int	21524	1	31.24									dp6S3_int	1020535	1	13
																																dp2S2_NRE	20177	1	12.93									dp7S1_NRE	10526	1	15.55
																																dp2S2_NRE	130450	3	16.3633									dp7S4_NRE	2981	1	32.21
																																dp2S2_int	919059	4	16.8175									dp7S4_NRE	13029	1	24.22
																																dp2S2_int	851254	3	16.38									dp8S0_int	128531	1	21.39
																																dp3S2_NRE	3941	1	16.01									dp8S1_int	14736	1	22.18
																																dp3S3_NRE	15744	1	13.11									dp8S2_int	35395	1	25.7
																																dp4S0_int	1154	1	11.94									dp8S4_int	1537	1	37.96
																																dp4S0_int	25756	2	12.765									dp8S4_int	1486	1	37.57
																																dp4S2_int	5939	1	24.14									dp8S4_int	1623	1	36.69
																																dp4S2_int	2116	1	53.59									dp9S1_NRE	6296	1	25.05
																																dp4S2_int	12991013	3	12.9433									dp9S2_NRE	10418	1	31.49
																																dp4S2_int	36486	2	22.575
																																dp4S3_NRE	18432	1	12.92
																																dp4S3_int	1809	1	11.34
																																dp5S2_NRE	7513	1	27.56
																																dp5S2_NRE	12344	1	31.03
																																dp5S3_NRE	484591	1	29.41
																																dp5S3_NRE	547108	1	29.11
																																dp5S3_NRE	687952	2	30
																																dp5S3_NRE	822989	3	30.2733
																																dp5S3_NRE	1890	1	30.6
																																dp6S0_int	416624	1	15.58
																																dp6S1_int	268016	1	15.58
																																dp6S2_int	209023	1	21.85
																																dp6S3_int	677208	1	12.94
																																dp7S1_NRE	7016	1	15.59
																																dp7S4_NRE	10398	1	24.13
																																dp8S0_int	1946	1	54.6
																																dp8S0_int	106539	1	21.33
																																dp8S1_int	13047	1	22.17
																																dp8S2_int	3916	1	31.54
																																dp8S2_int	35432	1	25.79
																																dp8S2_int	5261	1	26.74
																																dp8S4_int	1044	1	36.37
																																dp8S4_int	1228	1	37.87
																																dp9S1_NRE	6803	1	24.84
																																dp9S1_NRE	5520	1	55.22
																																dp9S2_NRE	11783	2	31.46

## Sheet: ChAC_CSDS
Summary	200626_12	Internal						200626_13	Internal						200626_14	Internal						Summary	Internal									200626_12	composition	sum_abundance	num_precursors	avg_rt_min		200626_13	composition	sum_abundance	num_precursors	avg_rt_min		200626_14	composition	sum_abundance	num_precursors	avg_rt_min
		composition	sum_abundance	avg_rt_min	rel ab				composition	sum_abundance	avg_rt_min	rel ab				composition	sum_abundance	avg_rt_min	rel ab				composition	rel ab 1	rel ab 2	rel ab 3	ave rel ab	SD					DL10S0SA1_EGS_plus44	2788	1	13.61			DL10S0SA1	17275	1	11.42			DL10S0	1479	1	19.81
		dp2S1_int	46392804	12.97	71.6044				dp2S1_int	84078288	13.03	82.7249				dp2S1_int	66277936	13.06	76.9938				dp2S1_int	71.6	82.72	76.99	77.1033	5.56087	% dp2 of total				DL10S0SA1_SA	1549	1	11.38			DL10S0SA1_SG	10075	1	11.92			DL10S0SA1	4040	1	11.48
		dp2S2_int	157617	17.24	0.243272				dp2S2_int	294122	15.01	0.289388				dp2S2_int	9425	17.95	0.0109488				dp2S2_int	0.6	0.52	0.76	0.626667	0.122202	77.73				DL10S0SA1_SG	11048	1	11.91			DL10S0SA1_SG_plus44	1899	1	11.41			DL10S0SA1_SG	7618	1	11.97
			9414	16.3	0.0145299					220725	17.0633	0.217172					12443	15.82	0.0144548				dp4S1_int	1.39	1.07	3.26	1.90667	1.18289					DL10S0SA1_SG_plus44	2064	1	11.37			DL10S0_EGS	1962	1	11.96			DL10S0_EGS	1905	1	11.99
			222181	14.96	0.342922	0.600724				14669	17.6	0.0144329	0.520993				267462	15.445	0.310706				dp4S2_int	20.62	11.68	14.63	15.6433	4.55533					DL10S0_EGS	1765	1	11.4			DL10S0_EGS_plus44	2361	1	11.42			DL10S0_S	4904	1	19.26
		dp4S1_int	226234	16.07	0.349178				dp4S1_int	433261	16.05	0.426287					34840	16.92	0.040473				dp4S3_int	1.5	0.98	1.21	1.23	0.260576					DL10S0_EGS	2306	1	11.97			DL10S0_S	4208	1	19.41			DL10S0_S	1145	1	18.72
			303913	15.85	0.469071					393023	15.01	0.386697					25691	17.74	0.0298447				dp6S1_int	0.09	0.06	0.07	0.0733333	0.0152753					DL10S0_EGS_plus44	1962	1	11.39			DL10S0_SAN	2711	1	11.44			DL10S0_S	6645	2	16.775
			371504	15.05	0.573393	1.39164				263914	16.2	0.259666	1.07265				306359	15.04	0.355891	0.762318			dp6S2_int	0.34	0.25	0.26	0.283333	0.0493288					DL10S0_S	3832	1	18.91			DL10S0_SG-or-dp10S0_NRE	13651	1	18.59			DL10S0_SG-or-dp10S0_NRE	12016	1	17.95
		dp4S2_int	13357269	22.448	20.6161				dp4S2_int	10528053	22.44	10.3586				dp4S1_int	611743	16.05	0.71065				dp6S3_int	2.72	1.92	2.01	2.21667	0.438216					DL10S0_SG-or-dp10S0_NRE	8747	1	18.48			DL10S0_SG-or-dp10S0_NRE	5786	1	19.41			DL10S0_SG-or-dp10S0_NRE	9511	1	19.08
		dp4S3_int	972599	30.986	1.50115					1338248	22.6067	1.31671	11.6753				409899	15.72	0.476172				dp8S4_int	0.88	0.66	0.66	0.733333	0.127017	% >dp4 of total				DL10S0_SG-or-dp10S0_NRE	10590	1	17.24			DL10S0_SG-or-dp10S0_NRE	17901	2	17.08			DL10S0_SG-or-dp10S0_NRE	12050	1	16.94
		dp6S1_int	60044	21.59	0.0926741				dp4S3_int	995192	30.972	0.979173					537814	15.535	0.624768				dp10S5_int	0.2	0.15	0.14	0.163333	0.0321455	3.48667				DL10S3_S	8956	2	34.16			DL10S3SA1_SA	28433	1	12.99			DL10S0_SG-or-dp10S0_NRE	11273	1	18.88
		dp6S2_int	222230	26.01	0.342998				dp6S1_int	57260	21.57	0.0563383					467880	15.04	0.543527				dp12S6_int	0.05	0	0	0.0166667	0.0288675					DL10S3_SA	3751	1	34.16			DL10S3_EGS	6277	1	12.69			DL10S3SA1	2277	1	52.59
		dp6S3_int	241964	32.1425	0.373456				dp6S2_int	12483	26.53	0.0122821					416838	14.73	0.484233														DL10S3_SG-or-dp10S3_NRE	3345	1	33.76			DL10S3_S	8488	2	34.175			DL10S3SA1_SA	21591	1	13.01
			1521985	33.4067	2.34909	2.72254				236858	26.1367	0.233045	0.245328				116190	16.74	0.134976				NRE										DL10S4_S	1348	1	38.51			DL10S3_SA	2976	1	34.17			DL10S3_SG-or-dp10S3_NRE	3326	1	33.79
		dp8S4_int	568690	41.365	0.877737				dp6S3_int	1686093	33.314	1.65895					243814	16.17	0.283234	3.25756			composition	rel ab 1	rel ab 2	rel ab 3	ave rel ab	SD					DL10S5SA1_S	2271	1	50.91			DL10S3_SG-or-dp10S3_NRE	1398	1	43.11			DL10S4_S	1055	1	38.69
		dp10S5_int	7381	45.1	0.0113921					263995	32.26	0.259746	1.9187			dp4S2_int	12594629	22.5625	14.6309				dp2S1_NRE										DL10S6	4079	2	40.385			DL10S4SA1_SG_plus44	2818	1	54.95			DL10S4_S	1083	1	38.37
			122252	44.962	0.188688	0.20008			dp8S4_int	670804	41.36	0.660007				dp4S3_int	1043580	31.095	1.21231				dp2S2_NRE	25.99	26.75	36.15	29.63	5.65926					DL10S6_SG_plus44	4866	1	34.2			DL10S6_SG_plus44	45815	1	34.32			DL10S6_SG_plus44	3853	1	34.31
		dp12S6_int	32372	50.47	0.0499642				dp10S5_int	11752	44.97	0.0115628				dp6S1_int	59139	21.79	0.0687007				dp3S2_NRE	16.29	26.84	33.24	25.4567	8.55925					DL10S6_SG_plus44	4568	1	34.49			DL12S0SA1_S	5676	1	13.47			DL12S0SA1_S	9023	2	13.5
			64790453		100					137222	44.86	0.135013	0.146576			dp6S2_int	223272	26.1333	0.259371				dp3S3_NRE	34.34	27.43	7.75	23.1733	13.7966					DL10S6_SG_plus44	47874	1	34.39			DL12S0SA1_SG	2747	1	51.01			DL12S0_S	18144	1	23.43
										101635962		100				dp6S3_int	241875	32.2733	0.280982				dp4S1_NRE	1.08	1.89	0.66	1.21	0.62522					DL12S0SA1_S	6517	1	13.43			DL12S0_S	25007	2	23.415			DL12S0_SA	1205	1	11.97
		NRE															1489196	33.512	1.72997	2.01095			dp4S2_NRE	10.98	4.22	11.42	8.87333	4.03591					DL12S0_S	24894	2	23.39			DL12S0_SA	1655	1	11.88			DL12S0_SG_plus44	5278	1	11.97
		composition	sum_abundance	avg_rt_min	rel ab				NRE							dp8S4_int	569899	41.392	0.662041				dp4S3_NRE	0	0	1.88	0.626667	1.08542					DL12S0_SA	1814	1	11.9			DL12S0_SG-or-dp12S0_NRE	27374	1	23.37			DL12S4_EGS	2037	1	54.59
		dp2S2_NRE	51189	15.08	10.0635				composition	sum_abundance	avg_rt_min	rel ab				dp10S5_int	122220	45.0425	0.141981				dp5S2_NRE	4.78	4.46	3.25	4.16333	0.80699					DL12S0_SG-or-dp12S0_NRE	23488	1	23.07			DL12S0_SG-or-dp12S0_NRE	26108	1	23.19			DL12S4_S	5195	1	41.45
			7097	16.32	1.39524				dp2S1_NRE	166368	12.88	26.5838	Not included				86082144		100				dp7S4_NRE	6.55	5.13	3.19	4.95667	1.68669					DL12S0_SG-or-dp12S0_NRE	27816	1	22.96			DL12S0_SG-or-dp12S0_NRE	27909	1	23.07			DL12S4_SA	2760	1	41.28
			15220	16.73	2.99218				dp2S2_NRE	64518	15.0075	10.3093											dp9S5_NRE	0	3.27	2.47	1.91333	1.70459					DL12S0_SG_plus44	8090	1	11.89			DL12S0_SG_plus44	6984	1	11.89			DL12S5_S	1236	1	43.31
			58687	16.9867	11.5376	25.9885				102919	17.06	16.4454	26.7546			NRE																	DL12S4_S	5553	1	41.3			DL12S4_S	6614	1	41.37			DL12S5_S	1251	1	43.7
		dp3S2_NRE	52430	16.4833	10.3075				dp3S2_NRE	49350	15.01	7.8856				composition	sum_abundance	avg_rt_min	rel ab				Linkage										DL12S5_SG-or-dp12S5_NRE	4901	1	40.88			DL12S4_SA	3619	1	41.27			DL12S6SA1	1502	1	54.52
			30425	15	5.98141	16.2889				30582	17.01	4.88668				dp2S2_NRE	117143	16.9275	15.4232				composition	rel ab 1	rel ab 2	rel ab 3	ave	SD					DL12S6SA1	1424	1	42.05			DL12S4_SG_plus44	4149	1	54.84			DL12S6SA1	1275	1	42.97
		dp3S3_NRE	174665	23.954	34.3383					46115	16.8533	7.36869					10322	15.72	1.359				DL4S0	35.08	27.31	34.79	32.3933	4.40468					DL12S6_S	3085	1	41.13			DL12S5_SG-or-dp12S5_NRE	4821	1	40.87			DL12S6_S	3451	1	41.19
		dp4S1_NRE	5474	15.54	1.07616					41933	16.05	6.70045	26.8414				76870	15.485	10.1208				DL4S1	37.27	49.19	44.62	43.6933	6.01379	% L4 of total				DL12S6_SG_plus44	27018	1	37.4			DL12S6_S	3642	1	41.09			DL12S6_SA	1133	1	54.34
		dp4S2_NRE	55846	22.15	10.9791				dp3S3_NRE	171674	24.058	27.4317					70198	15.0475	9.24233	36.1453			DL4S2	0.67	0.8	1.47	0.98	0.429302	77.0667				DL12S8_SAN	9075	1	28.38			DL12S6_SA	13049	1	13.14			DL12S6_SG-or-dp12S6_NRE	5530	2	40.955
		dp5S2_NRE	24289	21.84	4.7751				dp4S1_NRE	5670	15.56	0.906006				dp3S2_NRE	97079	16.8	12.7815				DL6S1	17.02	16.76	14.67	16.15	1.28829					DL14S0_EGS	4758	1	31.6			DL12S6_SG-or-dp12S6_NRE	9073	1	42.81			DL12S6_SG-or-dp12S6_NRE	7637	1	42.88
		dp7S4_NRE	30039	37.3733	5.90553					6164	15.78	0.984941	1.89095				33742	16.05	4.4425				DL6S2	0.33	0.32	0.29	0.313333	0.0208167					DL14S0_S	49776	2	27.255			DL12S6_SG_plus44	26283	1	37.32			DL12S7SA1_SAN	3877	1	32.99
			3298	37.51	0.648372	6.5539			dp4S2_NRE	26398	21.56	4.21812					44011	15.72	5.79453				DL8S0	0.65	0.46	0.83	0.646667	0.185023					DL14S0_SG-or-dp14S0_NRE	112608	3	26.9467			DL12S7SA1_SG	1635	1	50.61			DL12S7_SG_plus44	2274	1	41.32
			508659		100				dp5S2_NRE	27894	22.02	4.45716					77599	15.48	10.2168	33.2353			DL8S2	0.18	0	0.07	0.0833333	0.0907377					DL14S5_SA	1493	1	41.31			DL12S7_EGS_plus44	1565	1	38.63			DL12S8_SAN	9996	1	28.7
									dp7S4_NRE	32125	37.27	5.13323				dp3S3_NRE	58885	24.055	7.75285				DL8S3	0.5	0.16	0.21	0.29	0.183576					DL14S6SA1_S	1982	1	50.79			DL12S8_SAN	9144	1	28.68			DL14S0_S	45391	2	27.255
		Linkage							dp9S5_NRE	20482	43.16	3.27281				dp4S1_NRE	5032	16.03	0.662518				DL10S0	0.39	0.26	0.2	0.283333	0.0971253					DL14S6_SG_plus44	17086	1	40.87			DL14S0_S	2880	1	27.07			DL14S0_SG-or-dp14S0_NRE	91290	2	27.18
		composition	sum_abundance	avg_rt_min	rel ab					625824		100				dp4S2_NRE	23901	21.56	3.14683				DL10S3	0.27	0.13	0.03	0.143333	0.120554					DL16S0	6170	1	32.58			DL14S0_S	44936	2	27.28			DL14S6_SG-or-dp14S6_NRE	6200	2	42.24
		DL4S0_EEGS	1666153	14.05	28.2117												54848	22.32	7.22134				DL12S0	1.29	1.17	0.14	0.866667	0.632166					DL16S0_S	62416	3	31.8567			DL14S0_SG-or-dp14S0_NRE	24113	2	27.055			DL14S6_SG_plus44	16089	1	41
		DL4S0_EGS	104351	12.555	1.76689				Linkage								7955	22.82	1.04736	11.4155			DL12S4	0.09	0.11	0.04	0.08	0.0360555					DL16S0_SG-or-dp16S0_NRE	135747	3	31.68			DL14S1_SG-or-dp14S1_NRE	5065	1	32.62			DL16S0_S	62791	3	31.8933
		DL4S0SA1_S	5535	12.42	0.0937198				composition	sum_abundance	avg_rt_min	rel ab				dp4S3_NRE	14248	30.385	1.8759				DL14S0	2.75	0.76	1.05	1.52	1.07503					DL16S0_SG-or-dp16S0_NRE	3019	1	31.8			DL14S3SA1	1984	1	54.66			DL16S0_SG-or-dp16S0_NRE	2038	1	32.15
		DL4S0SA1_SA	149083	12.96	2.52431				DL4S0_EGS	147664	12.655	1.63024				dp5S2_NRE	24686	22.11	3.25018				DL16S0	3.51	2.57	1.6	2.56	0.955039					DL16S3SA1_EGS_plus44	2164	1	35.9			DL14S4SA1_S	3053	1	53.11			DL16S0_SG-or-dp16S0_NRE	2128	1	51.13
		DL4S0SA1_SAN	18369	12.97	0.311028				DL4S0_EEGS	1720277	14.3	18.9922				dp7S4_NRE	24240	37.3933	3.19146														DL16S4SA1_EGS_plus44	2545	1	42.11			DL14S5SA1_SG	2069	1	54.6			DL16S0_SG-or-dp16S0_NRE	146214	4	31.73
		DL4S0SA1_SG	43220	12.47	0.731811					134814	14.2	1.48837				dp9S5_NRE	18768	43.205	2.47101														DL16S5	1830	1	50.74			DL14S5_SG-or-dp14S5_NRE	3861	1	42.27			DL16S3SA1_EGS_plus44	2245	1	36.06
		DL4S0SA1_EGS	31802	14.92	0.538478				DL4S0SA1_S	18878	12.53	0.208417					759527		100														DL18S0_SG-or-dp18S0_NRE	54460	3	34.1967			DL14S5_SG-or-dp14S5_NRE	3896	1	42.43			DL16S4SA1_EGS	1563	1	44.24
			22670	14.44	0.383853				DL4S0SA1_SA	224775	12.985	2.48156																					DL20S7_SG_plus44	1131	1	46.36			DL14S6_SG-or-dp14S6_NRE	3759	1	44.24			DL16S4SA1_SG_plus44	2260	1	42.59
		DL4S0SA1_EEGS	15698	16.51	0.265802				DL4S0SA1_SAN	28378	12.99	0.313299				Linkage																	DL20S9_S	2007	1	54.62			DL14S6_SG_plus44	15970	1	40.9			DL16S4_S	1570	1	50.75
			14776	17.6	0.25019	35.0778			DL4S0SA1_SG	64612	12.6	0.713329				composition	sum_abundance	avg_rt_min	rel ab														DL22S2_EGS	2362	1	52.29			DL16S0	7599	1	32.59			DL16S6_SG_plus44	4889	1	42.24
		DL4S1_S	13673	11.7	0.231514				DL4S0SA1_EGS	36120	15	0.398772				DL4S0_EGS	152094	12.66	1.16325														DL22S6_EGS	8154	1	51.14			DL16S0_S	72752	3	31.85			DL16S7_SG-or-dp16S7_NRE	1659	1	43.31
		DL4S1_SA	32689	12.98	0.553497					23104	14.56	0.255073				DL4S0_EEGS	1412690	13.885	10.8046														DL3S1_S	5851	1	28.41			DL16S0_SG-or-dp16S0_NRE	152144	4	31.7175			DL18S8_SG-or-dp18S8_NRE	1483	1	51.84
			3258	12.44	0.0551652					22216	14.32	0.245269					2539027	14.2067	19.4191														DL3S1_SG_plus44	4826	1	25.97			DL16S4SA1	1804	1	42.46			DL22S6_EGS	7585	1	51.15
			55064	12.07	0.932356				DL4S0SA1_EEGS	7094	17.95	0.0783191				DL4S0SA1_S	24083	12.48	0.184192														DL4S0	7163	1	13.29			DL16S6_SG_plus44	4758	1	42.15			DL4S0	12311	1	14.47
		DL4S1_SAN	21972	12.96	0.372035					20320	17.675	0.224337				DL4S0SA1_SA	157847	12.995	1.20725														DL4S0	8476	1	14.25			DL18S7_SA	3781	1	54.83			DL4S0	4899	1	15.42
			19425	12.22	0.328908					25648	17.02	0.283159	27.3123			DL4S0SA1_SAN	20791	13	0.159014														DL4S0SA1_EEGS	15698	1	16.51			DL18S9_SG_plus44	2025	1	50.96			DL4S0	12049	1	14.14
		DL4S1_SG-or-dp4S1_NRE	3786	12.57	0.0641054				DL4S1_S	8214	11.75	0.0906842				DL4S0SA1_SG	64508	12.58	0.493372														DL4S0SA1_EEGS	1751	1	17.23			DL20S6_EGS	1464	1	45.6			DL4S0	7719	1	13.88
			6605	11.735	0.111837					4601	12.62	0.0507959					6465	12.67	0.0494458														DL4S0SA1_EEGS	14776	2	17.6			DL20S7_SAN	2083	1	52.92			DL4S0	9505	1	12.74
		DL4S1_EGS	285843	14.9167	4.83996				DL4S1_SA	194394	12.27	2.14615				DL4S0SA1_EEGS	28397	16.8	0.217187														DL4S0SA1_EEGS	2529	1	17.72			DL20S9	1524	1	50.58			DL4S0SA1_EEGS	28397	1	16.8
			23938	14.465	0.405323					25241	12.53	0.278666					27442	17.51	0.209883														DL4S0SA1_EEGS	1441	1	17.92			DL20S9_EGS	3032	1	54.82			DL4S0SA1_EEGS	27442	3	17.51
		DL4S1_EEGS	43678	17.185	0.739566					197214	12.98	2.17728					21787	17.96	0.166632														DL4S0SA1_EGS	31802	1	14.92			DL22S6_EGS	6588	1	51.08			DL4S0SA1_EEGS	2245	1	18.12
			196262	17.06	3.32315				DL4S1_SAN	187265	12.99	2.06744					6033	17.795	0.0461418														DL4S0SA1_EGS	22670	1	14.44			DL3S0_SG	12187	1	34.81			DL4S0SA1_EEGS	21787	2	17.96
			212260	18.28	3.59403					16544	12.39	0.182649				DL4S0SA1_EGS	22231	14.14	0.170028														DL4S0SA1_S	3621	1	11.95			DL3S1_S	2738	1	29.84			DL4S0SA1_EEGS	6033	2	17.795
			41565	18.14	0.703788				DL4S1_SG-or-dp4S1_NRE	7208	11.87	0.0795777					27093	14.47	0.207214														DL4S0SA1_S	5535	1	12.42			DL4S0	8322	1	14.56			DL4S0SA1_EGS	22231	1	14.14
		DL4S1SA1_S	84966	15.5	1.43866				DL4S1_EGS	367233	15.0167	4.05432					38452	15.05	0.29409	34.7914													DL4S0SA1_SA	149083	2	12.96			DL4S0SA1_EEGS	7094	2	17.95			DL4S0SA1_EGS	27093	1	14.47
		DL4S1SA1_SA	472609	15.5667	8.00232					182172	14.56	2.01121				DL4S1_S	4933	12.57	0.0377287														DL4S0SA1_SAN	18369	1	12.97			DL4S0SA1_EEGS	20320	2	17.675			DL4S0SA1_EGS	38452	1	15.05
			227984	14.4633	3.86028					21302	14.315	0.235178				DL4S1_SA	31095	12.57	0.237822														DL4S0SA1_SG	43220	1	12.47			DL4S0SA1_EEGS	2493	1	17.37			DL4S0SA1_S	24083	1	12.48
			4900	14.79	0.0829679				DL4S1_EEGS	61977	18.4	0.684238					170904	12.99	1.30711														DL4S0_EEGS	1666153	2	14.05			DL4S0SA1_EEGS	25648	1	17.02			DL4S0SA1_SA	157847	2	12.995
		DL4S1SA1_SAN	12439	14.4	0.21062					383007	17.0633	4.22847					5072	11.72	0.0387918														DL4S0_EGS	104351	2	12.555			DL4S0SA1_EGS	36120	1	15			DL4S0SA1_SA	3181	1	12.39
			22526	15.52	0.381415					301382	16.62	3.32732					208573	12.34	1.59522														DL4S1	5699	1	14.46			DL4S0SA1_EGS	23104	1	14.56			DL4S0SA1_SAN	20791	1	13
		DL4S1SA1_SG	4248	14.46	0.0719281					309201	16.05	3.41364				DL4S1_SAN	15368	12.43	0.117538														DL4S1	8169	1	14.92			DL4S0SA1_EGS	22216	1	14.32			DL4S0SA1_SG	64508	1	12.58
			255766	15.3	4.33069					294838	18.25	3.25507					150324	13.01	1.14971														DL4S1	5721	1	15.89			DL4S0SA1_S	18878	1	12.53			DL4S0SA1_SG	6465	1	12.67
		DL4S1SA1_EGS	51926	21.04	0.879222				DL4S1SA1_S	39664	14.56	0.437898				DL4S1_SG-or-dp4S1_NRE	7217	11.98	0.0551973														DL4S1SA1	4167	1	15.78			DL4S0SA1_SA	224775	2	12.985			DL4S0_EEGS	1412690	2	13.885
			11589	17.23	0.196228					48892	15.01	0.539777					7789	12.67	0.0595721														DL4S1SA1_EEGS	92233	2	23.59			DL4S0SA1_SAN	28378	1	12.99			DL4S0_EEGS	2539027	3	14.2067
		DL4S1SA1_EEGS	92233	23.59	1.56171	37.2713				88746	15.68	0.979773				DL4S1_EGS	18284	14.72	0.13984														DL4S1SA1_EGS	51926	1	21.04			DL4S0SA1_SG	64612	1	12.6			DL4S0_EGS	6498	1	32.55
		DL4S2_S	4302	14.46	0.0728424					3816	15.47	0.0421294					442980	15.0333	3.38801														DL4S1SA1_EGS	11589	2	17.23			DL4S0_EEGS	1720277	1	14.3			DL4S0_EGS	152094	2	12.66
			12191	15.24	0.206421				DL4S1SA1_SA	302631	15.01	3.3411					225744	14.4633	1.72654														DL4S1SA1_S	84966	2	15.5			DL4S0_EEGS	134814	1	14.2			DL4S0_SG-or-dp4S0_NRE	3822	1	30.98
		DL4S2_SA	14479	15.56	0.245162					5413	14.72	0.0597606					199847	14.21	1.52848														DL4S1SA1_S	7464	1	32.8			DL4S0_EGS	147664	2	12.655			DL4S1	5432	1	14.13
		DL4S2_SG-or-dp4S2_NRE	8601	14.55	0.145634	0.670059				234721	14.57	2.59137				DL4S1_EEGS	276165	15.775	2.11217														DL4S1SA1_S	5293	1	33.56			DL4S0_SG-or-dp4S0_NRE	4097	1	12.53			DL4S1	7336	1	14.69
		DL6S1_S	384356	14.87	6.508					538748	15.7567	5.94788					303337	16.56	2.31999														DL4S1SA1_S	35635	1	14.4			DL4S1	6883	1	16.06			DL4S1	8455	1	15.45
		DL6S1_SA	91263	14.41	1.54529				DL4S1SA1_SAN	23364	15.51	0.257943					410240	16.8	3.13761														DL4S1SA1_SA	472609	3	15.5667			DL4S1	5346	1	14.36			DL4S1	1728	1	18.63
			156744	15.0675	2.65402					13073	14.55	0.144328					59130	16.94	0.45224														DL4S1SA1_SA	227984	3	14.4633			DL4S1	1840	1	12.27			DL4S1	2262	1	12.38
		DL6S1_SAN	38827	14.93	0.657427					14519	15	0.160293					50234	17.5	0.384201														DL4S1SA1_SA	4900	1	14.79			DL4S1	8719	1	15.01			DL4S1	8401	1	15.7
		DL6S1_SG-or-dp6S1_NRE	185102	14.74	3.13419				DL4S1SA1_SG	287290	15.45	3.17174					252276	17.965	1.92947														DL4S1SA1_SAN	12439	1	14.4			DL4S1SA1	4774	1	16.06			DL4S1SA1	5066	1	16.05
		DL6S1_EGS	10449	19.73	0.176925					7458	15.37	0.0823378					13214	18.12	0.101064														DL4S1SA1_SAN	22526	1	15.52			DL4S1SA1	2730	1	14.7			DL4S1SA1	5388	1	15.81
		DL6S1SA1_S	23166	21.02	0.392252					110906	14.32	1.22442					347647	18.6067	2.65889														DL4S1SA1_SG	4248	1	14.46			DL4S1SA1_EEGS	85188	1	23.67			DL4S1SA1_EEGS	104432	2	23.745
		DL6S1SA1_SA	64319	21.04	1.08906				DL4S1SA1_EGS	11726	17.63	0.129457					62331	18.48	0.476722														DL4S1SA1_SG	255766	3	15.3			DL4S1SA1_EGS	11726	1	17.63			DL4S1SA1_EGS	12257	1	19.27
		DL6S1SA1_SAN	6117	20.97	0.103574					20412	20	0.225352					313469	18.315	2.39748														DL4S1_EEGS	43678	2	17.185			DL4S1SA1_EGS	2562	1	18.26			DL4S1SA1_EGS	15339	1	20.22
		DL6S1SA1_SG	35194	20.75	0.595913					56753	21.18	0.626564				DL4S1SA1_S	38251	14.73	0.292553														DL4S1_EEGS	196262	1	17.06			DL4S1SA1_EGS	20412	1	20			DL4S1SA1_EGS	56081	1	21.25
		DL6S1SA1_EGS	9382	24.55	0.158858	17.0155			DL4S1SA1_EEGS	85188	23.67	0.940492	49.1853				3948	15.7	0.0301952														DL4S1_EEGS	212260	2	18.28			DL4S1SA1_EGS	56753	1	21.18			DL4S1SA1_EGS	7293	1	14.73
		DL6S2_S	12014	21.18	0.203424				DL4S2_S	4096	15.82	0.0452206					53580	15.06	0.409792														DL4S1_EEGS	41565	1	18.14			DL4S1SA1_EGS	1770	1	54.62			DL4S1SA1_EGS	19966	1	20.58
		DL6S2_SA	7625	21.25	0.129108	0.332532				4740	14.57	0.0523305					40016	14.47	0.306052														DL4S1_EEGS	274392	2	15.87			DL4S1SA1_EGS	6826	1	14.78			DL4S1SA1_S	38251	1	14.73
		DL8S0_S	11707	14.52	0.198226					5868	15.01	0.0647839				DL4S1SA1_SA	267523	14.4933	2.04608														DL4S1_EEGS	10262	1	16.34			DL4S1SA1_S	39664	1	14.56			DL4S1SA1_S	3948	1	15.7
		DL8S0_SG-or-dp8S0_NRE	26453	14.47	0.447908	0.646134				7533	15.51	0.0831658					6987	14.7	0.0534382														DL4S1_EGS	285843	3	14.9167			DL4S1SA1_S	48892	1	15.01			DL4S1SA1_S	53580	1	15.06
		DL8S2_SG-or-dp8S2_NRE	10351	24.55	0.175265	0.175265			DL4S2_SA	11282	14.56	0.124555					314474	15.04	2.40517														DL4S1_EGS	23938	2	14.465			DL4S1SA1_S	88746	1	15.68			DL4S1SA1_S	40016	1	14.47
		DL8S3_S	15220	31.48	0.257708					13277	15	0.146581					28011	15.545	0.214235														DL4S1_S	13673	2	11.7			DL4S1SA1_S	9703	1	32.68			DL4S1SA1_S	9271	1	33.12
		DL8S3_SA	8899	31.48	0.15068					16148	15.61	0.178277					654562	15.7067	5.00624														DL4S1_S	1481	1	12.4			DL4S1SA1_S	3816	1	15.47			DL4S1SA1_SA	267523	3	14.4933
		DL8S3_SG-or-dp8S3_NRE	5570	31.2	0.0943125	0.502701			DL4S2_SG-or-dp4S2_NRE	9414	14.57	0.103932	0.798846			DL4S1SA1_SAN	16865	15.06	0.128987														DL4S1_SA	2951	1	15.62			DL4S1SA1_SA	302631	3	15.01			DL4S1SA1_SA	6987	1	14.7
		DL10S0_S	3832	18.91	0.0648843				DL6S1_S	193612	14.34	2.13751					27981	15.69	0.214005														DL4S1_SA	2345	1	14.84			DL4S1SA1_SA	5413	1	14.72			DL4S1SA1_SA	314474	1	15.04
		DL10S0_SG-or-dp10S0_NRE	8747	18.48	0.148106					3676	14.46	0.0405838					32282	15.54	0.2469														DL4S1_SA	32689	1	12.98			DL4S1SA1_SA	234721	2	14.57			DL4S1SA1_SA	28011	2	15.545
			10590	17.24	0.179312	0.392303				481095	15	5.31138					12984	14.48	0.0993047														DL4S1_SA	3258	1	12.44			DL4S1SA1_SA	538748	3	15.7567			DL4S1SA1_SA	654562	3	15.7067
		DL10S3_S	8956	34.16	0.151645				DL6S1_SA	174276	15.015	1.92404				DL4S1SA1_SG	8230	15.065	0.062945														DL4S1_SA	55064	2	12.07			DL4S1SA1_SAN	23364	1	15.51			DL4S1SA1_SAN	16865	1	15.06
		DL10S3_SA	3751	34.16	0.0635128					95616	14.57	1.05562					141754	14.475	1.08417														DL4S1_SA	1148	1	11.71			DL4S1SA1_SAN	13073	1	14.55			DL4S1SA1_SAN	27981	1	15.69
		DL10S3_SG-or-dp10S3_NRE	3345	33.76	0.0566383	0.271796				81751	14.31	0.902547					399195	15.4733	3.05314														DL4S1_SAN	21972	1	12.96			DL4S1SA1_SAN	14519	1	15			DL4S1SA1_SAN	32282	1	15.54
		DL12S0_S	24894	23.39	0.421511				DL6S1_SAN	25050	14.32	0.276557					3745	14.33	0.0286426														DL4S1_SAN	19425	1	12.22			DL4S1SA1_SG	287290	2	15.45			DL4S1SA1_SAN	12984	1	14.48
		DL12S0_SG-or-dp12S0_NRE	23488	23.07	0.397704					27705	14.56	0.305869				DL4S1SA1_EGS	19966	20.58	0.152705														DL4S1_SG-or-dp4S1_NRE	1677	1	41.57			DL4S1SA1_SG	7458	1	15.37			DL4S1SA1_SG	8230	2	15.065
			27816	22.96	0.470987	1.2902				44665	15.01	0.49311					12257	19.27	0.0937444														DL4S1_SG-or-dp4S1_NRE	24315	2	15.535			DL4S1SA1_SG	110906	1	14.32			DL4S1SA1_SG	141754	2	14.475
		DL12S4_S	5553	41.3	0.0940246	0.0940246			DL6S1_SG-or-dp6S1_NRE	213588	14.84	2.35805					15339	20.22	0.117316														DL4S1_SG-or-dp4S1_NRE	13310	1	15.06			DL4S1SA1_SG	2233	1	14.68			DL4S1SA1_SG	399195	3	15.4733
		DL14S0_S	49776	27.255	0.842818				DL6S1_EGS	15038	19.98	0.166022					56081	21.25	0.428921														DL4S1_SG-or-dp4S1_NRE	9786	1	14.48			DL4S1_EEGS	7665	1	15.85			DL4S1SA1_SG	3745	1	14.33
		DL14S0_SG-or-dp14S0_NRE	112608	26.9467	1.9067	2.74952			DL6S1SA1_S	24688	21.13	0.27256				DL4S1SA1_EEGS	104432	23.745	0.79872	44.6247													DL4S1_SG-or-dp4S1_NRE	3786	1	12.57			DL4S1_EEGS	39487	1	19.4			DL4S1_EEGS	276165	2	15.775
		DL16S0	6170	32.58	0.104472				DL6S1SA1_SA	70090	21.17	0.773807				DL4S2_S	4177	14.22	0.0319467														DL4S1_SG-or-dp4S1_NRE	6605	2	11.735			DL4S1_EEGS	61977	1	18.4			DL4S1_EEGS	303337	1	16.56
		DL16S0_S	62416	31.8567	1.05684				DL6S1SA1_SAN	7431	21.04	0.0820397					6022	14.74	0.0460577														DL4S2_EEGS	2234	1	54.96			DL4S1_EEGS	383007	3	17.0633			DL4S1_EEGS	410240	1	16.8
		DL16S0_SG-or-dp16S0_NRE	135747	31.68	2.2985				DL6S1SA1_SG	2852	20.96	0.0314866					7065	15.05	0.0540348														DL4S2_EEGS	9249	1	23.6			DL4S1_EEGS	301382	2	16.62			DL4S1_EEGS	59130	2	16.94
			3019	31.8	0.0511184	3.51093				47532	20.87	0.524762					11709	15.52	0.0895532														DL4S2_EEGS_plus44	9817	1	24.54			DL4S1_EEGS	309201	1	16.05			DL4S1_EEGS	50234	1	17.5
			5905900		100	100			DL6S1SA1_EGS	9014	24.58	0.0995163	16.7555				10942	15.7	0.083687														DL4S2_EGS	3310	1	21.11			DL4S1_EEGS	294838	2	18.25			DL4S1_EEGS	252276	2	17.965
									DL6S2_S	13160	21.39	0.145289				DL4S2_SA	14141	14.52	0.108154														DL4S2_EGS_plus44	12277	1	23.39			DL4S1_EGS	367233	3	15.0167			DL4S1_EEGS	13214	1	18.12
									DL6S2_SA	8811	21.44	0.0972751					16632	15.04	0.127205														DL4S2_EGS_plus44	5948	1	24.55			DL4S1_EGS	182172	1	14.56			DL4S1_EEGS	347647	3	18.6067
									DL6S2_SG-or-dp6S2_NRE	7065	21.09	0.077999	0.320563				21921	15.7	0.167657														DL4S2_S	2755	1	14.19			DL4S1_EGS	21302	2	14.315			DL4S1_EEGS	62331	1	18.48
									DL8S0_S	11799	14.7	0.130263					25024	15.54	0.191389														DL4S2_S	4302	1	14.46			DL4S1_S	8214	2	11.75			DL4S1_EEGS	313469	2	18.315
									DL8S0_SG-or-dp8S0_NRE	30035	14.57	0.331592	0.461855			DL4S2_SG-or-dp4S2_NRE	19553	15.05	0.149546														DL4S2_S	12191	2	15.24			DL4S1_S	4601	1	12.62			DL4S1_EGS	18284	1	14.72
									DL8S3_SA	8447	31.46	0.0932565					11522	14.9	0.088123														DL4S2_SA	1140	1	49.45			DL4S1_SA	2293	1	14.77			DL4S1_EGS	442980	3	15.0333
									DL8S3_SG-or-dp8S3_NRE	6161	31.19	0.0680186	0.161275				43606	15.7	0.333509	1.47086													DL4S2_SA	14479	1	15.56			DL4S1_SA	2059	1	11.7			DL4S1_EGS	225744	3	14.4633
									DL10S0_S	4208	19.41	0.0464571				DL6S1_S	560538	15.0333	4.28713														DL4S2_SA	16440	1	26.03			DL4S1_SA	194394	1	12.27			DL4S1_EGS	199847	4	14.21
									DL10S0_SG-or-dp10S0_NRE	13651	18.59	0.15071					4202	14.53	0.0321379														DL4S2_SG-or-dp4S2_NRE	1378	1	18.18			DL4S1_SA	25241	1	12.53			DL4S1_S	1521	1	11.97
										5786	19.41	0.0638786	0.261045				246278	14.2	1.88359														DL4S2_SG-or-dp4S2_NRE	10558	1	29.98			DL4S1_SA	197214	2	12.98			DL4S1_S	1264	1	11.79
									DL10S3_S	8488	34.175	0.0937092				DL6S1_SA	106055	14.495	0.811133														DL4S2_SG-or-dp4S2_NRE	14487	1	15.35			DL4S1_SA	3111	1	15.76			DL4S1_S	4933	1	12.57
									DL10S3_SA	2976	34.17	0.0328556	0.126565				86790	14.22	0.66379														DL4S2_SG-or-dp4S2_NRE	1810	1	35.6			DL4S1_SAN	187265	2	12.99			DL4S1_SA	2575	1	15.08
									DL12S0_S	25007	23.415	0.276082					4003	14.73	0.0306159														DL4S2_SG-or-dp4S2_NRE	2454	1	34.76			DL4S1_SAN	16544	1	12.39			DL4S1_SA	31095	1	12.57
									DL12S0_SG-or-dp12S0_NRE	27374	23.37	0.302214					4461	15.3	0.0341188														DL4S2_SG-or-dp4S2_NRE	8601	1	14.55			DL4S1_SG-or-dp4S1_NRE	7208	2	11.87			DL4S1_SA	170904	2	12.99
										26108	23.19	0.288237					203430	15.06	1.55588														DL4S2_SG-or-dp4S2_NRE	55846	1	22.15			DL4S1_SG-or-dp4S1_NRE	10417	1	14.56			DL4S1_SA	1283	1	14.37
										27909	23.07	0.308121	1.17465			DL6S1_SAN	51583	15.06	0.394519														DL4S2_SG_plus44	6851	1	25.77			DL4S1_SG-or-dp4S1_NRE	13536	1	15.01			DL4S1_SA	5072	1	11.72
									DL12S4_S	6614	41.37	0.0730198					32429	14.47	0.248025														DL4S2_SG_plus44	2419	1	20.25			DL4S1_SG-or-dp4S1_NRE	5670	1	15.56			DL4S1_SA	208573	1	12.34
									DL12S4_SA	3619	41.27	0.0399545	0.112974				27294	14.15	0.208751														DL4S2_SG_plus44	1630101	2	23.355			DL4S1_SG-or-dp4S1_NRE	28354	2	15.775			DL4S1_SAN	15368	1	12.43
									DL14S0_S	44936	27.28	0.496102				DL6S1_SG-or-dp6S1_NRE	142554	14.14	1.09029														DL4S2_SG_plus44	37782	1	23.25			DL4S1_SG-or-dp4S1_NRE	17295	1	16.05			DL4S1_SAN	150324	2	13.01
									DL14S0_SG-or-dp14S0_NRE	24113	27.055	0.266212	0.762314				4492	14.53	0.0343559														DL5S0_SG_plus44	4247	1	14.19			DL4S2_EEGS	7509	1	23.94			DL4S1_SG-or-dp4S1_NRE	7217	2	11.98
									DL16S0	7599	32.59	0.0838944					275107	14.88	2.10408														DL5S2	3787	1	14.39			DL4S2_EEGS_plus44	10752	1	24.54			DL4S1_SG-or-dp4S1_NRE	5032	1	16.03
									DL16S0_S	72752	31.85	0.803196				DL6S1_EGS	10340	19.91	0.0790827														DL5S2_S	2927	1	27.1			DL4S2_EGS	2242	1	20.59			DL4S1_SG-or-dp4S1_NRE	28987	1	15.72
									DL16S0_SG-or-dp16S0_NRE	152144	31.7175	1.6797	2.56679				7626	20.45	0.0583254														DL5S2_SA	4685	1	13.31			DL4S2_EGS_plus44	11040	1	23.43			DL4S1_SG-or-dp4S1_NRE	26239	1	15.53
										9057812		100	100			DL6S1SA1_S	23308	21.26	0.178265														DL5S2_SG_plus44	6492	1	28.43			DL4S2_EGS_plus44	4508	1	24.91			DL4S1_SG-or-dp4S1_NRE	7789	1	12.67
																DL6S1SA1_SA	68045	21.27	0.520424														DL6S0SA1_SAN	3469	1	11.48			DL4S2_S	4096	1	15.82			DL4S1_SG-or-dp4S1_NRE	15487	1	15.05
																DL6S1SA1_SAN	7781	21.1	0.0595109														DL6S0_EGS_plus44	5217	1	12.77			DL4S2_S	4740	1	14.57			DL4S1_SG-or-dp4S1_NRE	12770	1	14.56
																DL6S1SA1_SG	42393	20.91	0.324232														DL6S0_SG-or-dp6S0_NRE	3803	1	12.44			DL4S2_S	5868	1	15.01			DL4S2	56341	1	26.48
																DL6S1SA1_EGS	9665	24.68	0.0739202	14.6722													DL6S0_SG-or-dp6S0_NRE	1099	1	11.94			DL4S2_S	2245	1	15.23			DL4S2_EEGS	9789	1	23.78
																DL6S2_S	12072	21.35	0.0923295														DL6S0_SG-or-dp6S0_NRE	13388	1	12.86			DL4S2_S	7533	1	15.51			DL4S2_EEGS_plus44	11449	1	24.65
																	11656	21.53	0.0891478														DL6S1SA1_EGS	9382	1	24.55			DL4S2_S	4913	1	33.34			DL4S2_EGS_plus44	5139	1	24.92
																DL6S2_SA	8019	21.53	0.0613312														DL6S1SA1_S	23166	1	21.02			DL4S2_SA	14877	1	26.33			DL4S2_EGS_plus44	4543	1	24.67
																DL6S2_SG-or-dp6S2_NRE	5917	21.12	0.0452546	0.288063													DL6S1SA1_SA	64319	2	21.04			DL4S2_SA	11282	1	14.56			DL4S2_EGS_plus44	12807	1	23.43
																DL8S0_S	15195	14.71	0.116215														DL6S1SA1_SA	7984	1	17.26			DL4S2_SA	13277	1	15			DL4S2_S	4177	1	14.22
																	7153	14.14	0.0547078														DL6S1SA1_SA	11178	1	18.93			DL4S2_SA	16148	1	15.61			DL4S2_S	6022	1	14.74
																DL8S0_SG-or-dp8S0_NRE	21709	14.14	0.166036														DL6S1SA1_SAN	6117	1	20.97			DL4S2_SA	4674	1	24.12			DL4S2_S	7065	1	15.05
																	32401	14.51	0.24781														DL6S1SA1_SG	1328	1	17.91			DL4S2_SG-or-dp4S2_NRE	9414	1	14.57			DL4S2_S	11709	1	15.52
																DL8S0_SG-or-dp8S0_NRE	31851	14.72	0.243604	0.828373													DL6S1SA1_SG	35194	1	20.75			DL4S2_SG-or-dp4S2_NRE	1699	1	18.88			DL4S2_S	10942	1	15.7
																DL8S2_SG-or-dp8S2_NRE	8703	24.68	0.0665626	0.0665626													DL6S1SA1_SG	10757	1	17.23			DL4S2_SG-or-dp4S2_NRE	2119	1	35.51			DL4S2_SA	21921	1	15.7
																DL8S3_S	14408	31.45	0.110196														DL6S1SA1_SG	1101	1	12.49			DL4S2_SG-or-dp4S2_NRE	26398	1	21.56			DL4S2_SA	28359	1	22.34
																DL8S3_SA	7843	31.46	0.0599851														DL6S1_EGS	3519	1	17.27			DL4S2_SG-or-dp4S2_NRE	2190	1	28.55			DL4S2_SA	14141	1	14.52
																DL8S3_SG-or-dp8S3_NRE	5684	31.34	0.0434726	0.213653													DL6S1_EGS	10449	1	19.73			DL4S2_SG-or-dp4S2_NRE	2511	1	34.81			DL4S2_SA	16632	1	15.04
																DL10S0_S	4904	19.26	0.0375069														DL6S1_S	384356	3	14.87			DL4S2_SG-or-dp4S2_NRE	2468	1	35.07			DL4S2_SA	12470	1	26.28
																DL10S0_SG-or-dp10S0_NRE	11273	18.88	0.0862185														DL6S1_S	3093	1	14.1			DL4S2_SG-or-dp4S2_NRE	7013	1	19.99			DL4S2_SA	25024	1	15.54
																DL10S0_SG-or-dp10S0_NRE	9511	19.08	0.0727424	0.196468													DL6S1_SA	91263	2	14.41			DL4S2_SG-or-dp4S2_NRE	1872	1	35.77			DL4S2_SG-or-dp4S2_NRE	54848	1	22.32
																DL10S3_SG-or-dp10S3_NRE	3326	33.79	0.025438	0.025438													DL6S1_SA	156744	4	15.0675			DL4S2_SG-or-dp4S2_NRE	21559	1	12.87			DL4S2_SG-or-dp4S2_NRE	7955	1	22.82
																DL12S0_S	18144	23.43	0.13877	0.13877													DL6S1_SA	3240	1	14.26			DL4S2_SG_plus44	1676469	3	23.4267			DL4S2_SG-or-dp4S2_NRE	3779	1	33.23
																DL12S4_S	5195	41.45	0.0397326	0.0397326													DL6S1_SAN	1920	1	21.02			DL4S2_SG_plus44	2296	1	26.73			DL4S2_SG-or-dp4S2_NRE	8028	1	14.24
																DL14S0_S	45391	27.255	0.347161														DL6S1_SAN	38827	1	14.93			DL4S2_SG_plus44	6658	1	15.9			DL4S2_SG-or-dp4S2_NRE	23901	1	21.56
																DL14S0_SG-or-dp14S0_NRE	91290	27.18	0.698207	1.04537													DL6S1_SG-or-dp6S1_NRE	2204	1	34.52			DL4S2_SG_plus44	2739	1	29.66			DL4S2_SG-or-dp4S2_NRE	2320	1	20.38
																DL16S0_S	62791	31.8933	0.48024														DL6S1_SG-or-dp6S1_NRE	3510	1	14.02			DL5S1_S	3917	1	34.83			DL4S2_SG-or-dp4S2_NRE	3547	1	20.09
																DL16S0_SG-or-dp16S0_NRE	146214	31.73	1.11828	1.59852													DL6S1_SG-or-dp6S1_NRE	4342	1	14.59			DL5S1_SG_plus44	7778	1	18.39			DL4S2_SG-or-dp4S2_NRE	3757	1	19.81
																	13074914		100	100													DL6S1_SG-or-dp6S1_NRE	5484	1	14.67			DL5S2	3941	1	14.55			DL4S2_SG-or-dp4S2_NRE	19553	2	15.05
																																	DL6S1_SG-or-dp6S1_NRE	185102	1	14.74			DL5S2_EGS	5595	1	22.75			DL4S2_SG-or-dp4S2_NRE	21488	1	12.87
																																	DL6S2_S	4166	1	55.01			DL5S2_SG_plus44	6002	1	28.69			DL4S2_SG-or-dp4S2_NRE	11522	1	14.9
																																	DL6S2_S	12014	1	21.18			DL6S0	1845	1	36.96			DL4S2_SG-or-dp4S2_NRE	3486	1	19.48
																																	DL6S2_S	1252	1	19.5			DL6S0SA1_SAN	4077	1	11.47			DL4S2_SG-or-dp4S2_NRE	43606	1	15.7
																																	DL6S2_S	1330	1	18.49			DL6S0_EGS	3184	1	14.57			DL4S2_SG-or-dp4S2_NRE	2171	1	35.59
																																	DL6S2_S	1144	1	19.01			DL6S0_EGS_plus44	5360	1	12.81			DL4S2_SG-or-dp4S2_NRE	1870	1	34.74
																																	DL6S2_S	1793	1	17.07			DL6S0_S	5955	1	12.41			DL4S2_SG-or-dp4S2_NRE	1004	1	36.78
																																	DL6S2_S	5340	1	16.3			DL6S0_SG-or-dp6S0_NRE	5075	1	12.54			DL4S2_SG-or-dp4S2_NRE	2524	1	35.08
																																	DL6S2_S	1592	1	17.86			DL6S0_SG-or-dp6S0_NRE	22157	1	12.92			DL4S2_SG_plus44	2916	1	30.41
																																	DL6S2_SA	3373	1	16.5			DL6S1	3182	1	14.87			DL4S2_SG_plus44	5787	1	26.03
																																	DL6S2_SA	7625	1	21.25			DL6S1SA1_EGS	9014	1	24.58			DL4S2_SG_plus44	2044378	3	23.42
																																	DL6S3_EGS_plus44	6343	1	36.64			DL6S1SA1_S	4443	1	18.57			DL4S2_SG_plus44	2971	1	20.76
																																	DL6S3_EGS_plus44	4997	1	17.36			DL6S1SA1_S	4412	1	19.42			DL4S2_SG_plus44	7861	1	15.85
																																	DL6S4_EGS_plus44	49895	2	31.025			DL6S1SA1_S	24688	1	21.13			DL5S1_EGS_plus44	2003	1	36.53
																																	DL6S4_EGS_plus44	3758	1	30.71			DL6S1SA1_SA	14986	1	19.42			DL5S1_SG_plus44	8614	1	16.1
																																	DL6S4_S	2982	1	31.47			DL6S1SA1_SA	11087	1	17.78			DL5S2	3908	1	14.19
																																	DL8S0	1638	1	11.47			DL6S1SA1_SA	70090	1	21.17			DL5S2	5474	1	14.51
																																	DL8S0SA1	2256	1	11.45			DL6S1SA1_SAN	7431	1	21.04			DL5S2_SG_plus44	6598	1	28.73
																																	DL8S0SA1	9281	1	31.69			DL6S1SA1_SG	2852	1	20.96			DL6S0SA1_EGS_plus44	1329	1	12.35
																																	DL8S0SA1_EGS	3946	1	11.41			DL6S1SA1_SG	47532	1	20.87			DL6S0SA1_SAN	3009	1	11.49
																																	DL8S0SA1_EGS_plus44	5266	1	13.78			DL6S1SA1_SG	1651	1	17.38			DL6S0_EGS	3020	1	14.26
																																	DL8S0SA1_EGS_plus44	3420	1	11.43			DL6S1SA1_SG	12751	1	17.21			DL6S0_S	7257	1	12.49
																																	DL8S0SA1_SA	1847	1	11.42			DL6S1_EGS	9190	1	12.69			DL6S0_SA	1732	1	12.01
																																	DL8S0_EGS	5447	1	13.89			DL6S1_EGS	15038	1	19.98			DL6S0_SG-or-dp6S0_NRE	13861	1	12.95
																																	DL8S0_S	11707	1	14.52			DL6S1_S	193612	2	14.34			DL6S0_SG-or-dp6S0_NRE	2472	1	15.69
																																	DL8S0_SG-or-dp8S0_NRE	26453	1	14.47			DL6S1_S	3676	1	14.46			DL6S0_SG-or-dp6S0_NRE	2215	1	15.24
																																	DL8S0_SG-or-dp8S0_NRE	11249	1	12.89			DL6S1_S	481095	3	15			DL6S1SA1_EGS	9665	1	24.68
																																	DL8S1_EGS_plus44	1370	1	50.83			DL6S1_SA	174276	2	15.015			DL6S1SA1_S	23308	1	21.26
																																	DL8S1_S	1919	1	19.51			DL6S1_SA	95616	1	14.57			DL6S1SA1_SA	68045	1	21.27
																																	DL8S1_SG-or-dp8S1_NRE	6265	1	14.45			DL6S1_SA	81751	1	14.31			DL6S1SA1_SA	1417	1	19.39
																																	DL8S2_SG-or-dp8S2_NRE	10351	1	24.55			DL6S1_SA	2661	1	14.22			DL6S1SA1_SA	1996	1	19.18
																																	DL8S3_S	15220	1	31.48			DL6S1_SAN	25050	1	14.32			DL6S1SA1_SA	13413	1	18.73
																																	DL8S3_SA	8899	1	31.48			DL6S1_SAN	27705	1	14.56			DL6S1SA1_SA	2005	1	18.64
																																	DL8S3_SG-or-dp8S3_NRE	5570	1	31.2			DL6S1_SAN	44665	1	15.01			DL6S1SA1_SA	11971	2	19.78
																																	DL8S4_EGS	4284	1	28.21			DL6S1_SG-or-dp6S1_NRE	213588	2	14.84			DL6S1SA1_SA	12525	1	18.12
																																	DL8S5	4071	1	41.3			DL6S1_SG-or-dp6S1_NRE	2405	1	34.81			DL6S1SA1_SAN	7781	1	21.1
																																	DL8S5_SG-or-dp8S5_NRE	1424	1	11.36			DL6S1_SG-or-dp6S1_NRE	3711	1	14.31			DL6S1SA1_SG	12797	1	17.96
																																	dp10S0_int	15058	1	25.07			DL6S1_SG-or-dp6S1_NRE	2811	1	14.07			DL6S1SA1_SG	42393	1	20.91
																																	dp10S10_int	1035	1	11.28			DL6S2_S	13160	1	21.39			DL6S1SA1_SG	13049	1	17.5
																																	dp10S12_int	13029	1	25.31			DL6S2_S	1610	1	18.93			DL6S1SA1_SG	1517	1	18.9
																																	dp10S5_int	7381	1	45.1			DL6S2_S	3905	1	16.46			DL6S1SA1_SG	9090	1	16.94
																																	dp10S5_int	122252	5	44.962			DL6S2_SA	8811	1	21.44			DL6S1_EGS	9899	1	12.66
																																	dp10S5_int	22053	1	12.98			DL6S2_SA	2343	1	16.58			DL6S1_EGS	10340	1	19.91
																																	dp11S0_NRE	2218	1	11.39			DL6S2_SA	30499	1	12.99			DL6S1_EGS	7626	1	20.45
																																	dp11S7_NRE	12267	1	24.15			DL6S2_SAN	19319	1	13			DL6S1_EGS_plus44	7791	1	23.6
																																	dp12S0_int	13002	2	30.845			DL6S2_SG-or-dp6S2_NRE	7065	1	21.09			DL6S1_S	560538	3	15.0333
																																	dp12S6_int	32372	3	50.47			DL6S2_SG-or-dp6S2_NRE	2150	1	33.15			DL6S1_S	4202	1	14.53
																																	dp12S6_int	1300	1	49.97			DL6S3_EGS_plus44	6521	1	36.57			DL6S1_S	246278	4	14.2
																																	dp13S7_NRE	8134	1	51.45			DL6S3_EGS_plus44	6475	1	17.66			DL6S1_S	1299	1	13.95
																																	dp14S0_int	7114	1	33.62			DL6S3_EGS_plus44	4276	1	26.35			DL6S1_SA	106055	2	14.495
																																	dp14S7_int	1384	1	52.34			DL6S3_SA	21838	1	23.97			DL6S1_SA	86790	1	14.22
																																	dp14S7_int	41943	2	52.19			DL6S4_EGS_plus44	1802	1	27.77			DL6S1_SA	4003	1	14.73
																																	dp14S7_int	2179	1	51.98			DL6S4_EGS_plus44	4031	1	30.97			DL6S1_SA	4461	1	15.3
																																	dp14S7_int	54672	1	12.99			DL6S4_EGS_plus44	45761	1	31.2			DL6S1_SA	203430	2	15.06
																																	dp15S0_NRE	4940	1	33.11			DL6S4_EGS_plus44	4230	1	31.27			DL6S1_SAN	51583	2	15.06
																																	dp16S8_int	11413	1	53.66			DL6S4_S	3428	1	31.41			DL6S1_SAN	32429	1	14.47
																																	dp1S1_NRE	121248	1	22.48			DL6S4_SAN	1936	1	34.86			DL6S1_SAN	27294	1	14.15
																																	dp1S1_NRE	1386532	1	12.99			DL6S4_SAN	2073	1	34.45			DL6S1_SG-or-dp6S1_NRE	5488	1	21.34
																																	dp1S1_NRE	5239	1	11.86			DL8S0	2436	1	11.48			DL6S1_SG-or-dp6S1_NRE	142554	2	14.14
																																	dp1S1_NRE	18752	1	30.99			DL8S0SA1	11401	1	31.6			DL6S1_SG-or-dp6S1_NRE	4492	1	14.53
																																	dp20S5_int	1262	1	54.3			DL8S0SA1	2765	1	11.45			DL6S1_SG-or-dp6S1_NRE	275107	2	14.88
																																	dp2S1_NRE	13956	1	22.4			DL8S0SA1_EGS	6231	1	11.42			DL6S2SA1	19073	1	33.15
																																	dp2S1_int	163098	1	15.71			DL8S0SA1_EGS_plus44	4670	1	13.93			DL6S2_S	2752	1	16.52
																																	dp2S1_int	46392804	1	12.97			DL8S0SA1_SA	2604	1	11.43			DL6S2_S	12072	1	21.35
																																	dp2S2_NRE	58687	3	16.9867			DL8S0SA1_SG	4548	1	35.05			DL6S2_S	11656	1	21.53
																																	dp2S2_NRE	15220	1	16.73			DL8S0_EGS	4939	1	14.06			DL6S2_SA	8019	1	21.53
																																	dp2S2_NRE	186764	3	12.96			DL8S0_S	11799	1	14.7			DL6S2_SA	28138	1	13
																																	dp2S2_NRE	7097	1	16.32			DL8S0_SG-or-dp8S0_NRE	30035	1	14.57			DL6S2_SG-or-dp6S2_NRE	2517	1	32.9
																																	dp2S2_NRE	51189	3	15.08			DL8S0_SG-or-dp8S0_NRE	2512	1	12.37			DL6S2_SG-or-dp6S2_NRE	1342	1	54.2
																																	dp2S2_int	157617	4	17.24			DL8S1	3305	1	18.12			DL6S2_SG-or-dp6S2_NRE	5917	1	21.12
																																	dp2S2_int	9414	1	16.3			DL8S1	2375	1	19.71			DL6S2_SG-or-dp6S2_NRE	1313	1	39.12
																																	dp2S2_int	222181	2	14.96			DL8S1_SG-or-dp8S1_NRE	7075	1	14.56			DL6S3_EGS_plus44	4843	1	17.5
																																	dp3S1_NRE	5669	1	15.81			DL8S2_SG-or-dp8S2_NRE	8731	1	24.6			DL6S3_EGS_plus44	2408	1	26.64
																																	dp3S2_NRE	1903	1	33.44			DL8S3	3902	1	26.17			DL6S3_EGS_plus44	6307	1	36.5
																																	dp3S2_NRE	1158	1	20.58			DL8S3_SA	8447	1	31.46			DL6S3_S	4405	1	25.39
																																	dp3S2_NRE	57049	4	16.4975			DL8S3_SAN	17425	1	13			DL6S4_EGS_plus44	50232	1	31.14
																																	dp3S2_NRE	4469	1	16.25			DL8S3_SG-or-dp8S3_NRE	6161	1	31.19			DL6S4_EGS_plus44	2906	1	34.08
																																	dp3S2_NRE	34264	3	15.0633			DL8S4_EGS	4604	1	28.14			DL6S4_EGS_plus44	4871	1	31.31
																																	dp3S2_NRE	106773	1	22.46			DL8S4_EGS_plus44	1500	1	37.84			DL6S4_EGS_plus44	2093	1	31.77
																																	dp3S3_NRE	174665	5	23.954			DL8S4_SG_plus44	9883	1	23.39			DL6S4_SA	2173	1	50.75
																																	dp3S3_NRE	9012	1	13.06			DL8S4_SG_plus44	10300	1	23.01			DL8S0	1804	1	11.49
																																	dp4S0_int	3195	1	18.93			DL8S5	4114	1	41.35			DL8S0SA1	11963	1	31.71
																																	dp4S1_int	226234	1	16.07			dp10S0_int	13424	1	25.1			DL8S0SA1	1999	1	11.49
																																	dp4S1_int	309546	2	15.815			dp10S12_int	11166	1	25.13			DL8S0SA1_EGS	1705	1	11.48
																																	dp4S1_int	379230	4	15.0775			dp10S5_int	137222	2	44.86			DL8S0SA1_EGS_plus44	2499	1	11.48
																																	dp4S1_int	63790	1	22.36			dp10S5_int	11752	2	44.97			DL8S0SA1_EGS_plus44	4586	1	13.88
																																	dp4S1_int	17820	1	22.48			dp10S5_int	56815	1	13.01			DL8S0_EGS	5278	1	14.12
																																	dp4S2_int	7640	1	33.98			dp10S5_int	6735	1	45.12			DL8S0_EGS	4320	1	13.86
																																	dp4S2_int	1815	1	36.93			dp10S8_int	2415	1	50.65			DL8S0_S	15195	1	14.71
																																	dp4S2_int	13293479	4	22.47			dp11S0_NRE	2898	1	11.42			DL8S0_S	7153	1	14.14
																																	dp4S2_int	2701	1	43.44			dp11S6_NRE	2659	1	47.54			DL8S0_SG-or-dp8S0_NRE	2741	1	12.39
																																	dp4S2_int	8291976	3	12.98			dp12S0_int	5266	1	30.79			DL8S0_SG-or-dp8S0_NRE	21709	1	14.14
																																	dp4S3_NRE	21201	1	12.97			dp12S0_int	7658	1	30.89			DL8S0_SG-or-dp8S0_NRE	32401	2	14.51
																																	dp4S3_int	972599	5	30.986			dp12S5_int	1103	1	50			DL8S0_SG-or-dp8S0_NRE	8668	1	12.88
																																	dp5S1_NRE	2453	1	15.05			dp12S6_int	37078	1	50.36			DL8S0_SG-or-dp8S0_NRE	31851	1	14.72
																																	dp5S2_NRE	24289	1	21.84			dp12S6_int	1834	1	50.15			DL8S1	2554	1	19.59
																																	dp5S2_NRE	21703	1	28.2			dp14S0_int	6997	1	33.64			DL8S1_S	2372	1	19.59
																																	dp5S2_NRE	14477	1	31.46			dp14S7_int	155175	1	13.03			DL8S1_SG-or-dp8S1_NRE	5074	1	14.25
																																	dp5S2_NRE	1771	1	41.24			dp14S7_int	41814	2	52.2			DL8S1_SG-or-dp8S1_NRE	7020	1	14.48
																																	dp5S2_NRE	1960	1	34.53			dp16S6_int	1213	1	50.7			DL8S1_SG-or-dp8S1_NRE	6933	1	14.73
																																	dp5S3_NRE	1338127	4	30.9925			dp16S8_int	10381	1	53.68			DL8S2_SG-or-dp8S2_NRE	8703	1	24.68
																																	dp5S3_NRE	721023	3	29.44			dp1S1_NRE	115885	1	22.56			DL8S3_S	14408	1	31.45
																																	dp5S3_NRE	604412	1	29.98			dp1S1_NRE	16744	1	16.06			DL8S3_SA	7843	1	31.46
																																	dp5S3_NRE	7673	1	30.19			dp1S1_NRE	10338	1	14.57			DL8S3_SG-or-dp8S3_NRE	5684	1	31.34
																																	dp6S0_int	26390	1	15.75			dp1S1_NRE	2000226	1	13.03			DL8S3_SG-or-dp8S3_NRE	1141	1	35.6
																																	dp6S0_int	4268	1	13.75			dp1S1_NRE	5861	1	11.92			DL8S4	5174	1	34.89
																																	dp6S0_int	16130	1	14.43			dp29S14_NRE	1920	1	54.68			DL8S4_EGS	4909	1	28.43
																																	dp6S0_int	19916	1	14.99			dp2S1_NRE	166368	1	12.88			DL8S4_EGS_plus44	1355	1	37.81
																																	dp6S1_int	60044	1	21.59			dp2S1_NRE	6631	1	22.62			DL8S4_SG-or-dp8S4_NRE	6165	1	23.16
																																	dp6S1_int	4391	1	17.17			dp2S1_NRE	3184	1	30.91			DL8S5_SA	4588	1	32.74
																																	dp6S1_int	2039	1	33.41			dp2S1_NRE	12555	1	22.44			dp10S0_int	14831	1	25.17
																																	dp6S2_int	1115	1	37.82			dp2S1_int	178724	1	16.05			dp10S12_int	13193	1	25.2
																																	dp6S2_int	222230	1	26.01			dp2S1_int	436189	1	14.55			dp10S5_int	122220	4	45.0425
																																	dp6S3_int	1521985	6	33.4067			dp2S1_int	1189	1	40.62			dp10S5_int	4126	1	44.81
																																	dp6S3_int	241964	4	32.1425			dp2S1_int	84078288	1	13.03			dp10S5_int	47000	1	13.05
																																	dp6S3_int	5620	1	25.05			dp2S2_NRE	64518	4	15.0075			dp10S7_NRE	1562	1	44.13
																																	dp6S3_int	9073	1	14.57			dp2S2_NRE	102919	3	17.06			dp11S6_NRE	13930	1	23.43
																																	dp6S3_int	374498	1	12.98			dp2S2_int	220725	3	17.0633			dp11S7_NRE	11408	1	24.27
																																	dp6S3_int	3403	1	50.15			dp2S2_int	294122	2	15.01			dp12S6_int	1128	1	50.12
																																	dp6S4_int	10102	1	28.99			dp2S2_int	14669	1	17.6			dp12S6_int	36268	1	50.69
																																	dp6S5_int	2030	1	54.71			dp3S0_NRE	2407	1	14.5			dp13S3_NRE	3294	1	54.73
																																	dp6S5_int	2648	1	43.55			dp3S2_NRE	1895	1	32.38			dp14S0_int	6974	1	33.54
																																	dp6S8_int	1012	1	11.97			dp3S2_NRE	49350	3	15.01			dp14S6_int	1620	1	52.12
																																	dp7S0_NRE	3750	1	15.16			dp3S2_NRE	3872	1	15.14			dp14S7_int	35162	2	52.235
																																	dp7S1_NRE	6324	1	21.5			dp3S2_NRE	41933	1	16.05			dp14S7_int	132626	1	13.06
																																	dp7S4_NRE	3298	1	37.51			dp3S2_NRE	46115	3	16.8533			dp15S0_NRE	5178	1	33.2
																																	dp7S4_NRE	14568	1	32.39			dp3S2_NRE	35496	3	16.9933			dp16S15_int	1004	1	50.81
																																	dp7S4_NRE	2214	1	37.28			dp3S3_NRE	171674	5	24.058			dp16S8_int	10263	1	53.69
																																	dp7S4_NRE	30039	3	37.3733			dp4S0_int	6603	1	19.99			dp18S17_int	2556	1	54.81
																																	dp7S4_NRE	23100	1	24.28			dp4S1_int	2226	1	14.45			dp1S1_NRE	4388	1	11.98
																																	dp8S0_int	29354	1	21.47			dp4S1_int	393023	2	15.01			dp1S1_NRE	16175	1	15.7
																																	dp8S0_int	2012	1	14.98			dp4S1_int	263914	1	16.2			dp1S1_NRE	15900	1	15.05
																																	dp8S3_int	2892	1	34.21			dp4S1_int	439718	2	16.05			dp1S1_NRE	10485	1	14.14
																																	dp8S3_int	1481	1	36.24			dp4S1_int	16478	1	22.55			dp1S1_NRE	2009037	1	13.06
																																	dp8S4_int	568690	10	41.365			dp4S1_int	4103	1	15.34			dp1S1_NRE	3335	1	11.66
																																	dp8S4_int	2306	1	38.53			dp4S2_int	17641189	3	13.0367			dp2S1_NRE	3491	1	31.04
																																	dp8S4_int	2339	1	38.31			dp4S2_int	2127	1	38.07			dp2S1_NRE	41787	1	17.25
																																	dp8S5_int	1304	1	36.64			dp4S2_int	1872	1	37.27			dp2S1_NRE	13761	1	22.52
																																	dp9S1_NRE	2703	1	42.04			dp4S2_int	1338248	3	22.6067			dp2S1_int	66277936	1	13.06
																																	dp9S5_NRE	10530	1	43.18			dp4S2_int	2041	1	19.66			dp2S1_int	463017	1	14.45
																																	dp10S0_int	15058	1	25.07			dp4S2_int	2430	1	53.61			dp2S1_int	1103	1	47.42
																																	dp10S5_int	22053	1	12.98			dp4S2_int	10528053	1	22.44			dp2S1_int	1148	1	42.58
																																	dp10S5_int	7381	1	45.1			dp4S2_int	1530	1	45.98			dp2S1_int	1109	1	41.94
																																	dp10S5_int	122252	5	44.962			dp4S2_int	1854	1	38.92			dp2S1_int	4782	1	28.81
																																	dp11S0_NRE	2218	1	11.39			dp4S3_NRE	29927	1	13			dp2S1_int	3161	1	26.69
																																	dp12S0_int	13002	2	30.845			dp4S3_NRE	2518	1	30.1			dp2S1_int	23891	1	19.58
																																	dp12S6_int	32372	3	50.47			dp4S3_int	995192	5	30.972			dp2S1_int	13410	1	18.62
																																	dp14S0_int	7114	1	33.62			dp4S3_int	1687	1	30.68			dp2S1_int	14992	1	18.48
																																	dp15S0_NRE	4940	1	33.11			dp5S1_NRE	2079	1	15			dp2S1_int	147790	1	17.5
																																	dp16S0_int	2635	1	36.59			dp5S1_NRE	2231	1	14.7			dp2S1_int	154638	1	16.81
																																	dp18S0_int	1069	1	40.5			dp5S2_NRE	16270	1	31.55			dp2S1_int	221876	1	15.29
																																	dp1S1_NRE	121248	1	22.48			dp5S2_NRE	21811	1	28.33			dp2S1_int	290547	1	14.9
																																	dp1S1_NRE	18752	1	30.99			dp5S2_NRE	4260	1	33.64			dp2S2_NRE	301735	3	12.8367
																																	dp1S1_NRE	1386532	1	12.99			dp5S2_NRE	2019	1	41.29			dp2S2_NRE	10322	1	15.72
																																	dp1S1_NRE	5239	1	11.86			dp5S2_NRE	27894	1	22.02			dp2S2_NRE	117143	4	16.9275
																																	dp20S5_int	1262	1	54.3			dp5S3_NRE	1295385	2	30.91			dp2S2_NRE	76870	4	15.485
																																	dp2S1_NRE	13956	1	22.4			dp5S3_NRE	626959	2	29.895			dp2S2_NRE	70198	4	15.0475
																																	dp2S1_int	46392804	1	12.97			dp5S3_NRE	711396	2	29.61			dp2S2_int	267462	4	15.445
																																	dp2S1_int	163098	1	15.71			dp5S5_NRE	2558	1	50.85			dp2S2_int	34840	2	16.92
																																	dp2S2_NRE	186764	3	12.96			dp6S0_int	30895	1	15.86			dp2S2_int	306359	3	15.04
																																	dp2S2_NRE	51189	3	15.08			dp6S0_int	16830	1	14.56			dp2S2_int	25691	2	17.74
																																	dp2S2_NRE	7097	1	16.32			dp6S0_int	3572	1	13.87			dp2S2_int	9425	1	17.95
																																	dp2S2_NRE	15220	1	16.73			dp6S1_int	4965	1	17.17			dp2S2_int	12443	1	15.82
																																	dp2S2_NRE	58687	3	16.9867			dp6S1_int	57260	1	21.57			dp3S1_NRE	4538	1	14.88
																																	dp2S2_int	157617	4	17.24			dp6S2_int	236858	3	26.1367			dp3S2_NRE	56879	2	15.04
																																	dp2S2_int	9414	1	16.3			dp6S2_int	12483	1	26.53			dp3S2_NRE	4083	1	15.25
																																	dp2S2_int	222181	2	14.96			dp6S3_int	1686093	5	33.314			dp3S2_NRE	81986	4	15.46
																																	dp3S1_NRE	5669	1	15.81			dp6S3_int	3986	1	33.47			dp3S2_NRE	44011	1	15.72
																																	dp3S2_NRE	106773	1	22.46			dp6S3_int	4505	1	50.38			dp3S2_NRE	97079	3	16.8
																																	dp3S2_NRE	1158	1	20.58			dp6S3_int	6000	1	25.11			dp3S2_NRE	6875	1	16.92
																																	dp3S2_NRE	52430	3	16.4833			dp6S3_int	8696	1	14.72			dp3S2_NRE	101852	1	22.55
																																	dp3S2_NRE	30425	2	15			dp6S3_int	783528	1	13.03			dp3S2_NRE	56336	1	24.18
																																	dp3S2_NRE	1903	1	33.44			dp6S3_int	263995	5	32.26			dp3S2_NRE	2059	1	33.32
																																	dp3S3_NRE	174665	5	23.954			dp6S5_NRE	5068	1	11.43			dp3S2_NRE	33742	1	16.05
																																	dp3S3_NRE	9012	1	13.06			dp6S5_int	7998	1	11.43			dp3S3_NRE	14496	1	13.2
																																	dp4S0_int	3195	1	18.93			dp6S5_int	3079	1	43.72			dp3S3_NRE	58885	2	24.055
																																	dp4S1_int	17820	1	22.48			dp6S8_int	1038	1	11.99			dp3S3_NRE	4942	1	42.41
																																	dp4S1_int	226234	1	16.07			dp6S9_int	2364	1	51.14			dp4S0_int	4114	1	19.28
																																	dp4S1_int	303913	1	15.85			dp7S1_NRE	7764	1	21.55			dp4S1_int	467880	2	15.04
																																	dp4S1_int	371504	2	15.05			dp7S3_NRE	4538	1	37.4			dp4S1_int	15701	1	22.54
																																	dp4S2_int	2701	1	43.44			dp7S4_NRE	17803	1	32.37			dp4S1_int	4858	1	15.29
																																	dp4S2_int	1815	1	36.93			dp7S4_NRE	17038	1	24.48			dp4S1_int	543115	3	15.54
																																	dp4S2_int	7640	1	33.98			dp7S4_NRE	32125	4	37.27			dp4S1_int	416838	2	14.73
																																	dp4S2_int	13357269	5	22.448			dp7S4_NRE	3096	1	32.84			dp4S1_int	243814	1	16.17
																																	dp4S2_int	8291976	3	12.98			dp7S5_NRE	3217	1	42.15			dp4S1_int	619124	3	16.0533
																																	dp4S3_NRE	21201	1	12.97			dp8S0_int	35611	1	21.56			dp4S1_int	116190	1	16.74
																																	dp4S3_int	972599	5	30.986			dp8S0_int	2012	1	15.02			dp4S1_int	16075	1	22.7
																																	dp5S1_NRE	2453	1	15.05			dp8S3_int	1626	1	36.27			dp4S1_int	409899	1	15.72
																																	dp5S2_NRE	21703	1	28.2			dp8S4_int	1981	1	37.84			dp4S2_int	13950330	3	13.0567
																																	dp5S2_NRE	1960	1	34.53			dp8S4_int	4869	3	38.34			dp4S2_int	12594629	4	22.5625
																																	dp5S2_NRE	14477	1	31.46			dp8S4_int	2520	1	38.65			dp4S2_int	1652	1	38.76
																																	dp5S2_NRE	24289	1	21.84			dp8S4_int	670804	11	41.36			dp4S2_int	6601	1	18.88
																																	dp5S2_NRE	1771	1	41.24			dp8S5_int	1460	1	36.53			dp4S2_int	12251	1	19.28
																																	dp5S3_NRE	1324162	3	30.99			dp8S9_NRE	4668	1	43.45			dp4S3_NRE	14248	2	30.385
																																	dp5S3_NRE	604412	1	29.98			dp9S0_NRE	4594	1	21.19			dp4S3_NRE	21835	1	13.01
																																	dp5S3_NRE	711608	2	29.455			dp9S1_NRE	4789	1	42.01			dp4S3_int	1043580	6	31.095
																																	dp6S0_int	26390	1	15.75			dp9S5_NRE	20482	2	43.16			dp5S2_NRE	3340	1	19.36
																																	dp6S0_int	19916	1	14.99			dp9S5_NRE	1483	1	43.05			dp5S2_NRE	24686	1	22.11
																																	dp6S0_int	16130	1	14.43			dp10S0_int	13424	1	25.1			dp5S2_NRE	21279	1	28.41
																																	dp6S0_int	4268	1	13.75			dp10S5_int	11752	2	44.97			dp5S2_NRE	14923	1	31.69
																																	dp6S1_int	4391	1	17.17			dp10S5_int	137222	2	44.86			dp5S2_NRE	3748	1	33.99
																																	dp6S1_int	60044	1	21.59			dp10S5_int	56815	1	13.01			dp5S3_NRE	3252	1	28.31
																																	dp6S1_int	2039	1	33.41			dp10S5_int	6735	1	45.12			dp5S3_NRE	2581	1	28.1
																																	dp6S2_int	1115	1	37.82			dp11S0_NRE	2898	1	11.42			dp5S3_NRE	20079	1	29.65
																																	dp6S2_int	222230	1	26.01			dp12S0_int	5266	1	30.79			dp5S3_NRE	1315	1	30.44
																																	dp6S3_int	241964	4	32.1425			dp12S0_int	7658	1	30.89			dp5S3_NRE	1471771	3	31.11
																																	dp6S3_int	9073	1	14.57			dp12S5_int	1103	1	50			dp5S3_NRE	1842	1	34.68
																																	dp6S3_int	1521985	6	33.4067			dp14S0_int	6997	1	33.64			dp5S3_NRE	599444	2	29.795
																																	dp6S3_int	374498	1	12.98			dp1S1_NRE	5861	1	11.92			dp5S3_NRE	2690	1	31.47
																																	dp6S3_int	5620	1	25.05			dp1S1_NRE	2000226	1	13.03			dp5S4_NRE	17467	1	23.25
																																	dp6S3_int	3403	1	50.15			dp1S1_NRE	10338	1	14.57			dp6S0_int	27249	1	15.53
																																	dp6S4_int	10102	1	28.99			dp1S1_NRE	16744	1	16.06			dp6S0_int	31910	1	15.78
																																	dp7S0_NRE	3750	1	15.16			dp1S1_NRE	115885	1	22.56			dp6S0_int	3911	1	13.84
																																	dp7S1_NRE	6324	1	21.5			dp2S1_NRE	6631	1	22.62			dp6S0_int	5302	1	30.99
																																	dp7S4_NRE	2214	1	37.28			dp2S1_NRE	166368	1	12.88			dp6S1_int	59139	1	21.79
																																	dp7S4_NRE	14568	1	32.39			dp2S1_NRE	12555	1	22.44			dp6S1_int	2149	1	33.48
																																	dp7S4_NRE	23100	1	24.28			dp2S1_NRE	3184	1	30.91			dp6S2_int	10317	1	25.8
																																	dp7S4_NRE	30039	3	37.3733			dp2S1_int	84078288	1	13.03			dp6S2_int	223272	3	26.1333
																																	dp7S4_NRE	3298	1	37.51			dp2S1_int	1189	1	40.62			dp6S3_int	3003	1	33.67
																																	dp8S0_int	2012	1	14.98			dp2S1_int	178724	1	16.05			dp6S3_int	1489196	5	33.512
																																	dp8S0_int	29354	1	21.47			dp2S1_int	436189	1	14.55			dp6S3_int	241875	3	32.2733
																																	dp8S3_int	1481	1	36.24			dp2S2_NRE	64518	4	15.0075			dp6S3_int	6748	1	25.06
																																	dp8S3_int	2892	1	34.21			dp2S2_NRE	102919	3	17.06			dp6S3_int	667747	1	13.06
																																	dp8S4_int	2306	1	38.53			dp2S2_int	294122	2	15.01			dp6S3_int	10591	1	14.74
																																	dp8S4_int	568690	10	41.365			dp2S2_int	220725	3	17.0633			dp6S4_int	6386	1	28.82
																																	dp8S4_int	2339	1	38.31			dp2S2_int	14669	1	17.6			dp6S4_int	7995	1	29.13
																																	dp9S1_NRE	2703	1	42.04			dp3S0_NRE	2407	1	14.5			dp6S4_int	8599	1	29.41
																																							dp3S2_NRE	49350	3	15.01			dp6S5_int	2681	1	11.49
																																							dp3S2_NRE	1895	1	32.38			dp6S5_int	3004	1	12.24
																																							dp3S2_NRE	30582	2	17.01			dp6S5_int	2572	1	43.73
																																							dp3S2_NRE	46115	3	16.8533			dp6S9_NRE	3215	1	54.89
																																							dp3S2_NRE	41933	1	16.05			dp7S0_NRE	4075	1	15.68
																																							dp3S3_NRE	171674	5	24.058			dp7S3_NRE	5874	1	23.74
																																							dp4S0_int	6603	1	19.99			dp7S3_NRE	3475	1	37.32
																																							dp4S1_int	433261	1	16.05			dp7S4_NRE	15185	1	32.4
																																							dp4S1_int	393023	2	15.01			dp7S4_NRE	22515	1	24.39
																																							dp4S1_int	16478	1	22.55			dp7S4_NRE	24240	3	37.3933
																																							dp4S1_int	263914	1	16.2			dp7S5_NRE	3322	1	42.22
																																							dp4S2_int	2430	1	53.61			dp7S5_NRE	5759	1	12.08
																																							dp4S2_int	1530	1	45.98			dp8S0_int	32802	1	21.54
																																							dp4S2_int	1854	1	38.92			dp8S10_int	2162	1	45.7
																																							dp4S2_int	2041	1	19.66			dp8S4_int	1639	1	37.17
																																							dp4S2_int	17641189	3	13.0367			dp8S4_int	1806	1	38.36
																																							dp4S2_int	10528053	1	22.44			dp8S4_int	1878	1	38.84
																																							dp4S2_int	2127	1	38.07			dp8S4_int	569899	10	41.392
																																							dp4S2_int	1872	1	37.27			dp8S4_int	2356	1	53.67
																																							dp4S2_int	1338248	3	22.6067			dp9S1_NRE	6248	1	42.19
																																							dp4S3_NRE	29927	1	13			dp9S5_NRE	18768	2	43.205
																																							dp4S3_NRE	2518	1	30.1			dp10S0_int	14831	1	25.17
																																							dp4S3_int	995192	5	30.972			dp10S5_int	4126	1	44.81
																																							dp4S3_int	1687	1	30.68			dp10S5_int	47000	1	13.05
																																							dp5S1_NRE	2231	1	14.7			dp10S5_int	122220	4	45.0425
																																							dp5S1_NRE	2079	1	15			dp13S3_NRE	3294	1	54.73
																																							dp5S2_NRE	4260	1	33.64			dp14S0_int	6974	1	33.54
																																							dp5S2_NRE	2019	1	41.29			dp15S0_NRE	5178	1	33.2
																																							dp5S2_NRE	27894	1	22.02			dp16S0_int	2617	1	36.45
																																							dp5S2_NRE	16270	1	31.55			dp1S1_NRE	3335	1	11.66
																																							dp5S2_NRE	21811	1	28.33			dp1S1_NRE	15900	1	15.05
																																							dp5S3_NRE	626959	2	29.895			dp1S1_NRE	2009037	1	13.06
																																							dp5S3_NRE	711396	2	29.61			dp1S1_NRE	16175	1	15.7
																																							dp5S3_NRE	1295385	2	30.91			dp1S1_NRE	4388	1	11.98
																																							dp6S0_int	3572	1	13.87			dp1S1_NRE	10485	1	14.14
																																							dp6S0_int	30895	1	15.86			dp2S1_NRE	3491	1	31.04
																																							dp6S0_int	16830	1	14.56			dp2S1_NRE	13761	1	22.52
																																							dp6S1_int	4965	1	17.17			dp2S1_NRE	41787	1	17.25
																																							dp6S1_int	57260	1	21.57			dp2S1_int	66277936	1	13.06
																																							dp6S2_int	12483	1	26.53			dp2S1_int	463017	1	14.45
																																							dp6S2_int	236858	3	26.1367			dp2S1_int	290547	1	14.9
																																							dp6S3_int	783528	1	13.03			dp2S1_int	147790	1	17.5
																																							dp6S3_int	8696	1	14.72			dp2S1_int	154638	1	16.81
																																							dp6S3_int	6000	1	25.11			dp2S1_int	1103	1	47.42
																																							dp6S3_int	1686093	5	33.314			dp2S1_int	1148	1	42.58
																																							dp6S3_int	3986	1	33.47			dp2S1_int	221876	1	15.29
																																							dp6S3_int	4505	1	50.38			dp2S1_int	3161	1	26.69
																																							dp6S3_int	263995	5	32.26			dp2S1_int	23891	1	19.58
																																							dp7S1_NRE	7764	1	21.55			dp2S1_int	1109	1	41.94
																																							dp7S3_NRE	4538	1	37.4			dp2S1_int	14992	1	18.48
																																							dp7S4_NRE	17803	1	32.37			dp2S1_int	13410	1	18.62
																																							dp7S4_NRE	32125	4	37.27			dp2S1_int	4782	1	28.81
																																							dp7S4_NRE	3096	1	32.84			dp2S2_NRE	117143	4	16.9275
																																							dp7S4_NRE	17038	1	24.48			dp2S2_NRE	10322	1	15.72
																																							dp8S0_int	35611	1	21.56			dp2S2_NRE	76870	4	15.485
																																							dp8S0_int	2012	1	15.02			dp2S2_NRE	70198	4	15.0475
																																							dp8S2_int	4371	1	31.36			dp2S2_NRE	301735	3	12.8367
																																							dp8S3_int	1626	1	36.27			dp2S2_int	9425	1	17.95
																																							dp8S4_int	670804	11	41.36			dp2S2_int	12443	1	15.82
																																							dp8S4_int	2520	1	38.65			dp2S2_int	267462	4	15.445
																																							dp8S4_int	1981	1	37.84			dp2S2_int	34840	2	16.92
																																							dp8S4_int	4869	3	38.34			dp2S2_int	25691	2	17.74
																																							dp9S0_NRE	4594	1	21.19			dp2S2_int	306359	3	15.04
																																							dp9S1_NRE	4789	1	42.01			dp3S1_NRE	4538	1	14.88
																																							dp9S5_NRE	20482	2	43.16			dp3S2_NRE	97079	3	16.8
																																													dp3S2_NRE	56879	2	15.04
																																													dp3S2_NRE	56336	1	24.18
																																													dp3S2_NRE	101852	1	22.55
																																													dp3S2_NRE	33742	1	16.05
																																													dp3S2_NRE	44011	1	15.72
																																													dp3S2_NRE	77599	3	15.48
																																													dp3S2_NRE	2059	1	33.32
																																													dp3S3_NRE	14496	1	13.2
																																													dp3S3_NRE	58885	2	24.055
																																													dp3S3_NRE	4942	1	42.41
																																													dp4S0_int	4114	1	19.28
																																													dp4S1_int	16075	1	22.7
																																													dp4S1_int	611743	2	16.05
																																													dp4S1_int	409899	1	15.72
																																													dp4S1_int	537814	2	15.535
																																													dp4S1_int	467880	2	15.04
																																													dp4S1_int	416838	2	14.73
																																													dp4S1_int	15701	1	22.54
																																													dp4S1_int	116190	1	16.74
																																													dp4S1_int	243814	1	16.17
																																													dp4S2_int	13950330	3	13.0567
																																													dp4S2_int	6601	1	18.88
																																													dp4S2_int	1652	1	38.76
																																													dp4S2_int	12251	1	19.28
																																													dp4S2_int	12594629	4	22.5625
																																													dp4S3_NRE	14248	2	30.385
																																													dp4S3_NRE	21835	1	13.01
																																													dp4S3_int	1043580	6	31.095
																																													dp5S2_NRE	24686	1	22.11
																																													dp5S2_NRE	3340	1	19.36
																																													dp5S2_NRE	21279	1	28.41
																																													dp5S2_NRE	14923	1	31.69
																																													dp5S2_NRE	3748	1	33.99
																																													dp5S3_NRE	591150	1	29.81
																																													dp5S3_NRE	2581	1	28.1
																																													dp5S3_NRE	20079	1	29.65
																																													dp5S3_NRE	1315	1	30.44
																																													dp5S3_NRE	3252	1	28.31
																																													dp5S3_NRE	1456629	2	31.105
																																													dp5S3_NRE	2690	1	31.47
																																													dp5S3_NRE	1842	1	34.68
																																													dp5S4_NRE	17467	1	23.25
																																													dp6S0_int	3911	1	13.84
																																													dp6S0_int	27249	1	15.53
																																													dp6S0_int	5302	1	30.99
																																													dp6S0_int	31910	1	15.78
																																													dp6S1_int	2149	1	33.48
																																													dp6S1_int	59139	1	21.79
																																													dp6S2_int	223272	3	26.1333
																																													dp6S2_int	10317	1	25.8
																																													dp6S3_int	10591	1	14.74
																																													dp6S3_int	241875	3	32.2733
																																													dp6S3_int	1489196	5	33.512
																																													dp6S3_int	3003	1	33.67
																																													dp6S3_int	667747	1	13.06
																																													dp6S3_int	6748	1	25.06
																																													dp6S4_int	8599	1	29.41
																																													dp6S4_int	6386	1	28.82
																																													dp6S4_int	7995	1	29.13
																																													dp7S0_NRE	4075	1	15.68
																																													dp7S3_NRE	5874	1	23.74
																																													dp7S3_NRE	3475	1	37.32
																																													dp7S4_NRE	15185	1	32.4
																																													dp7S4_NRE	22515	1	24.39
																																													dp7S4_NRE	24240	3	37.3933
																																													dp8S0_int	32802	1	21.54
																																													dp8S2_int	4149	1	31.41
																																													dp8S4_int	2356	1	53.67
																																													dp8S4_int	569899	10	41.392
																																													dp8S4_int	1878	1	38.84
																																													dp8S4_int	1806	1	38.36
																																													dp8S4_int	1639	1	37.17
																																													dp9S1_NRE	6248	1	42.19
																																													dp9S5_NRE	18768	2	43.205

## Sheet: ChB_CSDS
Summary	200626_21	Internal						200626_22	Internal						200626_23	Internal						Summary	Internal								200626_21	composition	sum_abundance	num_precursors	avg_rt_min		200626_22	composition	sum_abundance	num_precursors	avg_rt_min		200626_23	composition	sum_abundance	num_precursors	avg_rt_min
		composition	sum_abundance	avg_rt_min	rel ab				composition	sum_abundance	avg_rt_min	rel ab				composition	sum_abundance	avg_rt_min	rel ab				composition	rel ab 1	rel ab 2	rel ab 3	ave rel ab	SD				DL10S0SA1_EGS	1057	1	11.98			DL10S0SA1_EGS_plus44	1016	1	11.37			DL10S0SA1_EGS	1044	1	12.13
		dp2S1_int	23451	12.99	8.2735				dp2S1_int	30446	13.09	11.496				dp2S1_int	50371	13.09	18.9505				dp2S1_int	9.05	11.5	18.9505	13.1668	5.15643				DL10S0SA1_EGS	1286	1	12.78			DL10S0SA1_SA	2851	1	11.39			DL10S0SA1_SA	1819	1	11.43
		dp6S3_int	124849	33.5	44.0467				dp6S3_int	124419	33.5425	46.9791				dp6S3_int	138362	33.495	52.0543				dp6S3_int	48.16	46.98	52.0543	49.0648	2.65541				DL10S0SA1_EGS_plus44	1177	1	11.34			DL10S0SA1_SG	12735	1	11.92			DL10S0SA1_SG	17370	1	11.91
		dp8S4_int	72863	41.4043	25.706				dp8S4_int	69945	41.464	26.4104				dp8S4_int	74188	41.458	27.9109				dp8S4_int	28.11	26.41	27.9109	27.477	0.929367				DL10S0SA1_EGS_plus44	3971	1	13.63			DL10S0SA1_SG_plus44	3238	1	11.4			DL10S0SA1_SG_plus44	2228	1	11.42
		dp10S5_int	38084	44.905	13.436				dp10S5_int	40029	44.7233	15.1145				dp10S5_int	2882	44.76	1.08426				dp10S5_int	14.69	15.11	1.08426	10.2948	7.97928				DL10S0SA1_SA	3762	1	11.34			DL10S0_EGS	2217	1	11.96			DL10S0_EGS	3007	1	11.96
		dp12S6_int	24200	48.44	8.53775					264839		100					265803		100				dp12S6_int	8.54	0	0	2.84667	4.93057				DL10S0SA1_SG	15772	1	11.85			DL10S2_EGS_plus44	19134	1	51.58			DL10S0_EGS_plus44	2468	1	11.43
			283447		100																											DL10S0SA1_SG_plus44	3909	1	11.35			DL10S3SA1_SA	3335	1	38.15			DL10S0_SAN	3078	1	11.46
									NRE							NRE							NRE									DL10S0_EGS	3934	1	11.38			DL10S3_EGS	7276	2	37.075			DL10S2SA1_S	1037	1	38.1
		NRE							composition	sum_abundance	avg_rt_min	rel ab				composition	sum_abundance	avg_rt_min	rel ab				composition	rel ab 1	rel ab 2	rel ab 3	ave rel ab	SD				DL10S0_EGS	3073	1	11.92			DL10S3_S	239472	5	34.076			DL10S2_S	2583	1	49.96
		composition	sum_abundance	avg_rt_min	rel ab				dp3S2_NRE	488760	16.42	7.36745				dp3S2_NRE	565998	16.2633	8.66842				dp3S2_NRE	18.14	7.37	8.67	11.3933	5.87883				DL10S0_EGS_plus44	3686	1	11.37			DL10S3_SA	173357	5	34.08			DL10S2_S	26622	1	50.64
		dp3S2_NRE	136081	15.915	1.65382				dp3S3_NRE	16380	24.165	0.246908				dp3S3_NRE	9315	24.34	0.142662				dp3S3_NRE	0.23	0.25	0.14	0.206667	0.0585947				DL10S1SA1_EGS_plus44	6354	1	52.11			DL10S3_SAN	32352	3	33.84			DL10S3	1568	1	35.08
			327359	15.99	3.97846				dp4S2_NRE	199506	22.94	3.0073				dp4S2_NRE	7813	22.91	0.119658				dp4S2_NRE	4.17	3.01	4.25	3.81	0.693974				DL10S2SA1_S	1870	1	39.12			DL10S3_SAN	14330	1	51.79			DL10S3	3489	1	34.85
			164777	16.0567	2.00257				dp4S3_NRE	5916	30.39	0.0891763					269874	22.79	4.1332	4.25285			dp4S3_NRE	0.05	0.09	0	0.0466667	0.0450925				DL10S2_S	23449	1	49.78			DL10S3_SG-or-dp10S3_NRE	93057	2	33.84			DL10S3SA1	1554	1	36.6
			32038	16.31	0.389365				dp5S2_NRE	35818	22.63	0.539912				dp5S2_NRE	49136	22.75	0.752531				dp5S2_NRE	0.65	0.54	0.75	0.646667	0.10504				DL10S2_S	20315	1	49.43			DL10S3_SG-or-dp10S3_NRE	1919	1	38.87			DL10S3SA1_S	1155	1	38.52
			214774	16.6167	2.61019				dp5S3_NRE	1710801	28.85	25.7882				dp5S3_NRE	1717231	28.886	26.2999				dp5S3_NRE	22.31	25.79	26.3	24.8	2.17143				DL10S3	5427	2	34.84			DL10S4SA1	1906	1	41.2			DL10S3SA1_SA	1101	1	38.1
			203705	16.75	2.47567				dp5S4_NRE	44873	34.6267	0.676405				dp5S4_NRE	2080	34.77	0.0318558				dp5S4_NRE	0.63	0.68	0.84	0.716667	0.109697				DL10S3	3063	1	34.56			DL10S4SA1_SA	5785	1	42.03			DL10S3_EGS	3171	1	37.43
			413604	16.22	5.02662	18.1367			dp6S3_NRE	50291	33.11	0.758074					52806	34.504	0.808739	0.840594			dp6S2_NRE	0.73	0	0.53	0.42	0.377227				DL10S3SA1	1532	1	36.27			DL10S4SA1_SG	3442	1	41.76			DL10S3_S	232796	5	34.202
		dp3S3_NRE	18757	24.1	0.227958					138019	33.22	2.08046	2.83854			dp6S2_NRE	34487	27.1	0.528178				dp6S3_NRE	2.88	2.84	3.21	2.97667	0.20306				DL10S3SA1_SA	1370	1	38.34			DL10S4_EGS	3873	1	41.51			DL10S3_SA	2747	1	34.39
		dp4S2_NRE	14425	23.51	0.17531				dp7S3_NRE	4800	32.79	0.072354				dp6S3_NRE	209582	33.236	3.20981				dp7S3_NRE	0.47	0.07	0.6	0.38	0.276225				DL10S3SA1_SA	5102	2	37.99			DL10S4_S	4002	1	38.37			DL10S3_SA	153669	3	34.2033
			126580	23.09	1.53835				dp7S4_NRE	612006	37.0627	9.22523				dp7S3_NRE	38963	32.92	0.596729				dp7S4_NRE	9.93	9.23	8.15	9.10333	0.896735				DL10S3SA1_SAN	5930	1	21.65			DL10S4_S	58054	4	38.2125			DL10S3_SAN	32276	3	33.8567
			202446	22.61	2.46037	4.17403			dp7S5_NRE	16558	42.16	0.249591				dp7S4_NRE	42539	37.265	0.651497				dp7S5_NRE	0.2	0.25	0.28	0.243333	0.0404145				DL10S3SA1_SG_plus44	23722	1	52.11			DL10S4_S	1665	1	37.99			DL10S3_SG-or-dp10S3_NRE	4697	2	39.05
		dp4S3_NRE	3777	30.23	0.0459027				dp8S2_NRE	13734	31.85	0.207023					489321	37.1475	7.49409	8.14558			dp8S2_NRE	0.17	0.21	0	0.126667	0.111505				DL10S3_EGS	4009	1	37.25			DL10S4_SA	39263	2	38.19			DL10S3_SG-or-dp10S3_NRE	154007	3	33.8533
		dp5S2_NRE	41257	22.42	0.501405				dp8S3_NRE	43009	35.6425	0.648307				dp7S5_NRE	18563	42.215	0.284297				dp8S3_NRE	0.51	0.65	0.66	0.606667	0.083865				DL10S3_S	2428	1	38.57			DL10S4_SA	1380	1	38.46			DL10S3_SG-or-dp10S3_NRE	1684	1	38.2
			12039	23.09	0.146313	0.647718			dp8S4_NRE	105894	41.0583	1.59622				dp8S3_NRE	43373	35.718	0.66427				dp8S4_NRE	1.24	1.6	1.9	1.58	0.330454				DL10S3_S	200246	3	34.06			DL10S4_SAN	3194	1	37.87			DL10S4SA1_SA	6709	1	41.98
		dp5S3_NRE	177544	28.4367	2.15773				dp9S4_NRE	13691	40.7267	0.206375				dp8S4_NRE	124151	41.0814	1.90141				dp9S4_NRE	0.08	0.21	0	0.0966667	0.105987				DL10S3_SA	1219	1	37.86			DL10S4_SAN	2261	1	33.64			DL10S4_EGS	3922	1	41.53
			1657775	28.72	20.1473	22.305			dp9S5_NRE	787849	42.955	11.8758				dp9S5_NRE	7920	43.11	0.121297				dp9S5_NRE	8.84	11.88	7.54	9.42	2.22738				DL10S3_SA	2222	1	33.84			DL10S4_SG-or-dp10S4_NRE	49114	3	42.2667			DL10S4_S	4667	1	39.32
		dp5S4_NRE	51651	34.535	0.627726				dp9S6_NRE	14530	45.655	0.219022					484303	42.9843	7.41723	7.53853			dp9S6_NRE	0.21	0.22	0	0.143333	0.124231				DL10S3_SA	2304	1	35.07			DL10S4_SG-or-dp10S4_NRE	33602	2	37.88			DL10S4_S	57249	3	38.48
		dp6S2_NRE	34804	26.875	0.42298				dp10S4_NRE	49114	42.2667	0.740332				dp10S4_NRE	51930	42.2867	0.795322				dp10S4_NRE	0.61	0.74	0.8	0.716667	0.0971253				DL10S3_SA	146200	2	34.065			DL10S5SA1_S	28771	1	41.43			DL10S4_S	1584	1	11.89
			24960	27.28	0.303344	0.726325			dp10S5_NRE	102094	44.4175	1.53894				dp10S5_NRE	102831	44.5433	1.57489				dp10S5_NRE	1.24	1.72	1.57	1.51	0.245561				DL10S3_SA	3333	1	34.14			DL10S5SA1_SA	28079	2	41.41			DL10S4_SA	2367	1	39.32
		dp6S3_NRE	15255	33.02	0.185397					11998	44.2267	0.180855	1.71979			dp11S5_NRE	21274	44.09	0.325817				dp11S5_NRE	0.06	0.33	0.33	0.24	0.155885				DL10S3_SA	3993	1	34.26			DL10S5SA1_SAN	5246	1	41.23			DL10S4_SA	38774	4	38.46
			221477	33.174	2.69166	2.87705			dp11S5_NRE	22153	44.03	0.333929				dp11S6_NRE	498768	46.555	7.63877				dp11S6_NRE	5.58	7.75	7.64	6.99	1.22233				DL10S3_SAN	37526	4	33.8325			DL10S5SA1_SG	25168	2	41.17			DL10S4_SAN	2350	1	33.67
		dp7S3_NRE	39016	32.86	0.47417				dp11S6_NRE	514366	46.4062	7.75343				dp12S4_NRE	7823	43.55	0.119811				dp12S4_NRE	0.16	0	0.12	0.0933333	0.0832666				DL10S3_SG-or-dp10S3_NRE	177629	4	33.82			DL10S5_SG-or-dp10S5_NRE	102094	4	44.4175			DL10S4_SAN	2950	1	37.98
		dp7S4_NRE	352691	37.2	4.28633				dp12S5_NRE	18650	45.62	0.281125				dp12S5_NRE	25596	45.72	0.39201				dp12S5_NRE	0.32	0.28	0.39	0.33	0.0556776				DL10S3_SG-or-dp10S3_NRE	1657	1	38.35			DL10S5_SG-or-dp10S5_NRE	11998	3	44.2267			DL10S4_SG-or-dp10S4_NRE	20044	2	37.995
			464111	36.945	5.64044	9.92677			dp12S6_NRE	62631	47.875	0.944084				dp12S6_NRE	71001	48.2367	1.0874				dp12S6_NRE	0.91	0.94	1.09	0.98	0.0964365				DL10S3_SG-or-dp10S3_NRE	2017	1	38.84			DL12S0SA1_EGS	2121	1	37.03			DL10S4_SG-or-dp10S4_NRE	51930	3	42.2867
		dp7S5_NRE	16292	42.1667	0.198				dp13S5_NRE	6305	45.12	0.09504				dp13S5_NRE	5329	45.21	0.0816151				dp13S5_NRE	0.07	0.1	0.08	0.0833333	0.0152753				DL10S4SA1	1887	1	41.2			DL12S0SA1_S	8398	1	13.41			DL10S5	5697	1	42.91
		dp8S2_NRE	13751	31.835	0.167119				dp13S7_NRE	579032	50.912	8.72819				dp13S7_NRE	754074	50.95	11.5489				dp13S7_NRE	6.19	8.73	11.55	8.82333	2.68122				DL10S4SA1_SA	5431	1	41.9			DL12S0SA1_SG	1176	1	11.92			DL10S5SA1_S	32677	1	41.44
		dp8S3_NRE	42194	35.6975	0.512793				dp15S8_NRE	633541	51.9583	9.54984				dp14S7_NRE	197361	51.4	3.02264				dp14S7_NRE	0	0	3.02	1.00667	1.7436				DL10S4SA1_SG	12661	1	52.9			DL12S0_SA	1874	1	11.88			DL10S5SA1_SA	30458	2	41.43
		dp8S4_NRE	97844	40.8975	1.18912				dp17S9_NRE	331729	52.87	5.0004				dp15S8_NRE	625986	51.966	9.58715				dp15S7_NRE	0.43	0	0	0.143333	0.248261				DL10S4_EGS	4424	1	41.5			DL12S0_SG_plus44	10207	1	11.88			DL10S5SA1_SAN	5080	1	41.15
			4349	41.04	0.0528543	1.24197				6634048		100					6529428		100				dp15S8_NRE	8.14	9.55	9.59	9.09333	0.825853				DL10S4_S	1414	1	38.46			DL12S1SA1_EGS	10578	1	41.44			DL10S5SA1_SG	23682	2	41.185
		dp9S4_NRE	6376	40.88	0.0774889																		dp17S9_NRE	4.87	5	0	3.29	2.84996				DL10S4_S	49446	2	38.055			DL12S1_SA	1431	1	44.24			DL10S5_EGS_plus44	2350	1	48.83
		dp9S5_NRE	727485	42.8864	8.84128				Linkage							Linkage																DL10S4_S	70954	6	38.3			DL12S2SA1	12066	1	37.44			DL10S5_SG-or-dp10S5_NRE	102831	3	44.5433
		dp9S6_NRE	17087	45.575	0.207662				composition	sum_abundance	avg_rt_min	rel ab				composition	sum_abundance	avg_rt_min	rel ab				Linkage									DL10S4_SA	1391	1	38.46			DL12S3SA1_SG	5428	1	53.56			DL12S0SA1_S	12348	1	13.43
		dp10S4_NRE	50077	42.228	0.608596				DL6S1_S	155788	15.01	3.95162				DL6S1_S	233535	14.95	5.21213				composition	rel ab 1	rel ab 2	rel ab 3	ave rel ab	SD				DL10S4_SA	1041	1	38.88			DL12S3_S	4497	1	36.73			DL12S0_SA	2542	1	11.88
		dp10S5_NRE	101732	44.38	1.23637				DL6S1_SA	77099	15.21	1.95565				DL6S1_SA	126743	15.2	2.8287				DL6S1	9.17	7.68	10.6	9.15	1.4601				DL10S4_SA	41691	3	38.0467			DL12S3_SA	3641	1	36.69			DL12S0_SG_plus44	13479	1	11.89
		dp11S5_NRE	4723	43.92	0.0573996				DL6S1_SAN	16263	15.17	0.412517				DL6S1_SAN	26761	15.12	0.597263				DL6S2	4.64	4.77	4.7	4.70333	0.0650641				DL10S4_SA	42971	3	38.3067			DL12S3_SG-or-dp12S3_NRE	1325	1	41.18			DL12S1	16545	1	51.74
		dp11S6_NRE	459359	46.33	5.58269				DL6S1_SG-or-dp6S1_NRE	53770	14.94	1.3639	7.68369			DL6S1_SG-or-dp6S1_NRE	87714	14.905	1.95764	10.5957			DL8S2	20.99	16.38	10.54	15.97	5.23705				DL10S4_SAN	3074	1	37.67			DL12S3_SG-or-dp12S3_NRE	3622	1	36.1			DL12S1SA1_EGS	29698	1	52.74
		dp12S4_NRE	6928	43.61	0.0841974				DL6S2_S	107503	21.37	2.72686				DL6S2_S	120685	21.4	2.6935				DL8S3	7	8.69	8.09	7.92667	0.856757				DL10S4_SAN	3290	1	37.91			DL12S4	3157	1	41.99			DL12S1SA1_EGS	10789	1	41.45
			6464	43.34	0.0785584	0.162756			DL6S2_SA	49398	21.49	1.253				DL6S2_SA	60102	21.49	1.34138				DL10S3	12	13.65	12.84	12.83	0.825045				DL10S4_SG-or-dp10S4_NRE	50077	5	42.228			DL12S4SA1	6059	1	42.51			DL12S1SA1_SG	2627	1	44.7
		dp12S5_NRE	26179	45.465	0.318159				DL6S2_SAN	6799	21.35	0.172459				DL6S2_SG-or-dp6S2_NRE	30020	21.21	0.669998	4.70487			DL10S4	5.22	3.4	2.66	3.76	1.31742				DL10S4_SG-or-dp10S4_NRE	11759	2	37.665			DL12S4SA1_SAN	2005	1	47.57			DL12S3SA1	2779	1	35.6
		dp12S6_NRE	74576	47.9625	0.906338				DL6S2_SG-or-dp6S2_NRE	24418	21.27	0.619372	4.77169			DL8S2_S	239779	25.06	5.35148				DL12S3	0.32	0.3	0	0.206667	0.179258				DL10S4_SG-or-dp10S4_NRE	20916	1	37.83			DL12S4_EGS	9373	1	52.97			DL12S3SA1_SAN	3481	1	42.94
		dp13S5_NRE	5874	44.93	0.071388				DL8S2_S	279474	25.065	7.08897				DL8S2_SA	15769	25.05	0.351939				DL12S4	19.83	14.79	23.62	19.4133	4.42972				DL10S5SA1_S	46829	3	41.4			DL12S4_EGS	16676	1	42.71			DL12S4SA1_SA	7144	1	43.12
		dp13S7_NRE	509281	50.908	6.1894				DL8S2_SA	172323	25.1067	4.37104				DL8S2_SAN	30770	24.84	0.686737				DL12S5	4.13	5.76	4.95	4.94667	0.815005				DL10S5SA1_SA	29614	2	41.425			DL12S4_S	14557	2	41.445			DL12S4SA1_SA	5864	1	50.83
		dp15S7_NRE	35640	51.345	0.43314				DL8S2_SAN	29493	24.91	0.748102				DL8S2_SG-or-dp8S2_NRE	185938	24.765	4.14984	10.54			DL14S5	7.85	9.65	10.97	9.49	1.56614				DL10S5SA1_SAN	23287	1	53.18			DL12S4_SA	286258	6	41.375			DL12S4SA1_SG	1080	1	48.08
		dp15S8_NRE	670165	51.9171	8.14466				DL8S2_SG-or-dp8S2_NRE	164634	24.755	4.17601	16.3841			DL8S3_S	183554	31.65	4.09663				DL14S6	0	2.03	0	0.676667	1.17202				DL10S5SA1_SAN	4390	1	41.14			DL12S4_SAN	43478	3	41.17			DL12S4SA1_SG	6798	1	42.82
		dp17S9_NRE	400999	52.82	4.87343				DL8S3_S	186046	31.685	4.71913				DL8S3_SA	99265	31.625	2.21544				DL16S6	2.13	4.73	0.38	2.41333	2.1888				DL10S5SA1_SG	13763	1	52.77			DL12S4_SG-or-dp12S4_NRE	238724	6	41.17			DL12S4_EGS	1081	1	42.91
			8228278		100				DL8S3_SA	95934	31.655	2.4334				DL8S3_SAN	5477	31.33	0.122238				DL16S7	0	1.84	10.66	4.16667	5.69815				DL10S5SA1_SG	5448	1	41.14			DL12S5	2877	1	50.92			DL12S4_EGS	23263	1	53.18
									DL8S3_SG-or-dp8S3_NRE	60644	31.31	1.53826	8.69079			DL8S3_SG-or-dp8S3_NRE	73977	31.33	1.65105	8.08535			DL18S7	6.71	6.32	0	4.34333	3.76649				DL10S5_SG-or-dp10S5_NRE	2469	1	44.14			DL12S5SA1	5607	1	43.27			DL12S4_EGS	16774	1	42.7
		Linkage							DL10S3_S	239472	34.076	6.0743				DL10S3_S	232796	34.202	5.19563													DL10S5_SG-or-dp10S5_NRE	101732	4	44.38			DL12S5SA1_SG_plus44	5918	1	54.79			DL12S4_S	457152	8	41.4525
		composition	sum_abundance	avg_rt_min	rel ab				DL10S3_SA	173357	34.08	4.39727				DL10S3_SA	2747	34.39	0.0613086													DL10S5_SG_plus44	7196	1	51.1			DL12S5_S	112736	6	43.185			DL12S4_SA	314033	7	41.4171
		DL6S1_S	183921	14.81	3.93156				DL10S3_SAN	32352	33.84	0.820621				DL10S3_SA	153669	34.2033	3.42965													DL12S0SA1_S	8001	1	13.21			DL12S5_SA	69492	4	43.1775			DL12S4_SAN	44968	3	41.1533
		DL6S1_SA	76112	15.05	1.627				DL10S3_SG-or-dp10S3_NRE	93057	33.84	2.36043	13.6526			DL10S3_SAN	32276	33.8567	0.720349													DL12S0SA1_S	13794	2	13.415			DL12S5_SG-or-dp12S5_NRE	44666	2	42.92			DL12S4_SG-or-dp12S4_NRE	242071	5	41.172
			82167	14.94	1.75643				DL10S4_S	58054	38.2125	1.47256				DL10S3_SG-or-dp10S3_NRE	154007	33.8533	3.43719	12.8441												DL12S0SA1_SG	1435	1	11.82			DL12S5_SG-or-dp12S5_NRE	1412	1	45.4			DL12S4_SG-or-dp12S4_NRE	7823	1	43.55
		DL6S1_SAN	22090	14.94	0.472203				DL10S4_SA	39263	38.19	0.995921				DL10S4_S	57249	38.48	1.27771													DL12S0_EGS_plus44	5896	1	13.42			DL12S5_SG-or-dp12S5_NRE	18650	1	45.62			DL12S5_EGS	3616	1	44.62
		DL6S1_SG-or-dp6S1_NRE	64757	14.81	1.38427	9.17145			DL10S4_SAN	3194	37.87	0.0810171				DL10S4_SA	38774	38.46	0.865373													DL12S0_SA	2645	1	11.84			DL12S6SA1_EGS_plus44	2912	2	46.15			DL12S5_S	109050	5	43.214
		DL6S2_S	105765	21.24	2.26087				DL10S4_SG-or-dp10S4_NRE	33602	37.88	0.852328	3.40183			DL10S4_SAN	2950	37.98	0.0658393													DL12S0_SG_plus44	13013	1	11.83			DL12S6_S	408283	7	41.3671			DL12S5_SA	65942	4	43.1925
		DL6S2_SA	60556	21.32	1.29447				DL12S3_S	4497	36.73	0.114068				DL10S4_SG-or-dp10S4_NRE	20044	37.995	0.44735	2.65627												DL12S1SA1_EGS	10475	1	41.42			DL12S6_SG-or-dp12S6_NRE	62631	2	47.875			DL12S5_SG-or-dp12S5_NRE	46578	3	42.9
		DL6S2_SG-or-dp6S2_NRE	24941	20.93	0.533147				DL12S3_SA	3641	36.69	0.0923554				DL12S4_S	457152	41.4525	10.2029													DL12S1SA1_EGS	37481	1	52.51			DL14S0SA1_EGS	23953	1	53.81			DL12S5_SG-or-dp12S5_NRE	25596	2	45.72
			25950	21.08	0.554716	4.6432			DL12S3_SG-or-dp12S3_NRE	3622	36.1	0.0918735	0.298297			DL12S4_SA	314033	41.4171	7.00871													DL12S1_SA	7739	1	51.43			DL14S1SA1_EGS	52012	2	42.575			DL12S6_SG-or-dp12S6_NRE	71001	3	48.2367
		DL8S2_S	191077	25.2	4.08453				DL12S4_S	14557	41.445	0.369244				DL12S4_SAN	44968	41.1533	1.00361													DL12S3	1491	1	37.85			DL14S1SA1_SG_plus44	4914	1	50.77			DL14S0SA1_SA	15931	1	52.99
			258964	24.87	5.5357				DL12S4_SA	286258	41.375	7.26105				DL12S4_SG-or-dp12S4_NRE	242071	41.172	5.40264	23.6179												DL12S3	2283	1	37.06			DL14S1_SAN	1053	1	40.73			DL14S0_SG_plus44	1115	1	11.89
		DL8S2_SA	149785	24.995	3.20185				DL12S4_SAN	43478	41.17	1.10284				DL12S5_S	109050	43.214	2.43382													DL12S3_S	4504	1	36.91			DL14S2SA1_EGS	82979	1	44.32			DL14S1SA1_EGS	55059	2	42.64
			122039	25.21	2.60875				DL12S4_SG	238724	41.17	6.05533	14.7885			DL12S5_SA	65942	43.1925	1.47172													DL12S3_SA	5305	1	46.31			DL14S2_SG_plus44	10015	1	53.79			DL14S1SA1_SG_plus44	6657	1	51.16
		DL8S2_SAN	33408	24.79	0.714141				DL12S5_S	112736	43.185	2.85959				DL12S5_SG-or-dp12S5_NRE	46578	42.9	1.03955	4.94509												DL12S3_SA	3746	1	36.49			DL14S3SA1_EGS_plus44	3375	1	45.79			DL14S3	3799	1	35.83
		DL8S2_SG-or-dp8S2_NRE	35949	25.2	0.768458				DL12S5_SA	69492	43.1775	1.76269				DL14S5_S	193279	44.3767	4.31368													DL12S3_SA	3176	1	36.94			DL14S3SA1_SAN	6188	1	45.67			DL14S4	2435	1	43.27
			190885	24.555	4.08042	20.9938			DL12S5_SG	44666	42.92	1.13297	5.75526			DL14S5_SA	142044	44.4325	3.17019													DL12S3_SG-or-dp12S3_NRE	14237	1	21.64			DL14S3SA1_SAN	13638	1	44.18			DL14S4	12579	1	40.94
		DL8S3_S	165244	31.5825	3.53231				DL14S5_S	213018	44.3067	5.40329				DL14S5_SAN	6705	44.08	0.149645													DL12S3_SG-or-dp12S3_NRE	3577	1	36.1			DL14S3SA1_SG	2587	1	25.42			DL14S4_S	8593	1	42.5
		DL8S3_SA	88358	31.5267	1.88877				DL14S5_S	4859	44.46	0.12325				DL14S5_SG-or-dp14S5_NRE	149331	44.1	3.33283	10.9663												DL12S4SA1_SA	2882	1	50.77			DL14S3SA1_SG	68447	1	44.15			DL14S4_S	1859	1	44.07
		DL8S3_SAN	4688	31.38	0.100212				DL14S5_SA	146958	44.265	3.72765				DL16S6_SG-or-dp16S6_NRE	17046	47.65	0.380439	0.380439												DL12S4_EGS	3227	1	41.16			DL14S4	13948	2	40.755			DL14S4_S	3992	1	44.42
		DL8S3_SG-or-dp8S3_NRE	69048	31.3133	1.47599	6.99729			DL14S5_SG-or-dp14S5_NRE	15672	44.0333	0.397526	9.65171			DL18S7_S	233187	51.3167	5.20436													DL12S4_S	1603	1	43.39			DL14S4SA1	4568	1	41.93			DL14S4_SA	6273	1	42.52
		DL10S3_S	200246	34.06	4.28053				DL14S6_S	53291	46.41	1.35175				DL18S7_SA	103198	51.31	2.30321													DL12S4_S	420028	7	41.3929			DL14S4_EGS_plus44	5060	1	54.74			DL14S4_SG-or-dp14S4_NRE	7857	1	42.25
		DL10S3_SA	146200	34.065	3.12522				DL14S6_SG-or-dp14S6_NRE	26748	46.045	0.678474	2.03022			DL18S7_SG-or-dp18S7_NRE	141424	51.19	3.15636	10.6639												DL12S4_S	8178	1	51.5			DL14S4_S	4212	1	44.4			DL14S5	5392	1	45.08
		DL10S3_SAN	37526	33.8325	0.802168				DL16S6_S	125533	47.8525	3.18419					4480609		100	100												DL12S4_SA	2011	1	43.06			DL14S4_SA	5746	1	42.5			DL14S5	479734	7	42.7071
		DL10S3_SG-or-dp10S3_NRE	177629	33.82	3.79706	12.005			DL16S6_SG-or-dp16S6_NRE	61105	47.56	1.54995	4.73415																			DL12S4_SA	282418	6	41.405			DL14S4_SG-or-dp14S4_NRE	2775	1	44.21			DL14S5SA1_SA	2832	1	42.14
		DL10S4_S	49446	38.055	1.05697				DL16S7_S	42271	50.935	1.07222																				DL12S4_SAN	32882	2	41.19			DL14S4_SG-or-dp14S4_NRE	7712	1	42.32			DL14S5_S	193279	3	44.3767
			70954	38.3	1.51674				DL16S7_SA	30199	50.76	0.76601	1.83823																			DL12S4_SAN	1065	1	41.07			DL14S5	3173	1	44.67			DL14S5_SA	12473	1	24.88
		DL10S4_SA	41691	38.0467	0.891201				DL18S7_S	196949	51.3433	4.99569																				DL12S4_SG-or-dp12S4_NRE	3509	1	41.03			DL14S5	441023	6	42.68			DL14S5_SA	142044	4	44.4325
			42971	38.3067	0.918562				DL18S7_SG-or-dp18S7_NRE	52168	51.175	1.32326	6.31895																			DL12S4_SG-or-dp12S4_NRE	6928	1	43.61			DL14S5	1263	1	42.27			DL14S5_SA	1295	1	46.94
		DL10S4_SG-or-dp10S4_NRE	11759	37.665	0.251364					3942379		100	100																			DL12S4_SG-or-dp12S4_NRE	6464	1	43.34			DL14S5_S	213018	3	44.3067			DL14S5_SAN	6705	1	44.08
			20916	37.83	0.447107																											DL12S4_SG-or-dp12S4_NRE	192168	4	41.1625			DL14S5_S	4859	2	44.46			DL14S5_SG-or-dp14S5_NRE	149331	3	44.1
		DL10S4_SAN	3074	37.67	0.0657108																											DL12S5	14170	1	41.64			DL14S5_SA	146958	4	44.265			DL14S6	123322	3	44.5967
			3290	37.91	0.0703281	5.21798																										DL12S5SA1	2296	1	40.87			DL14S5_SA	13657	1	24.92			DL14S7_SG-or-dp14S7_NRE	197361	3	51.4
		DL12S3_S	4504	36.91	0.096279																											DL12S5SA1_SA	5130	1	44.87			DL14S5_SG-or-dp14S5_NRE	15672	3	44.0333			DL16S0SA1_SG	4362	1	46.55
		DL12S3_SA	3746	36.49	0.0800757																											DL12S5_EGS_plus44	1927	1	50.62			DL14S6	127467	3	44.7167			DL16S0_EGS	4148	1	53.73
			3176	36.94	0.0678912																											DL12S5_S	96853	8	43.1512			DL14S6_S	53291	3	46.41			DL16S1SA1_EGS	5024	1	43.53
		DL12S3_SG	3577	36.1	0.0764631	0.320709																										DL12S5_SA	51695	2	43.12			DL14S6_SG-or-dp14S6_NRE	26748	2	46.045			DL16S2SA1_EGS	295663	1	45.66
		DL12S4_S	420028	41.3929	8.97866																											DL12S5_SA	1091	1	40.54			DL16S2SA1_EGS	266368	1	45.64			DL16S2_EGS_plus44	3693	1	44.6
		DL12S4_SA	282418	41.405	6.03706																											DL12S5_SAN	6637	1	42.79			DL16S2SA1_S	18865	1	50.81			DL16S3_SG_plus44	5852	1	44.49
		DL12S4_SAN	32882	41.19	0.702897																											DL12S5_SG-or-dp12S5_NRE	44761	3	42.84			DL16S3SA1_EGS	2949	1	47.87			DL16S4_EGS	4089	1	50.88
		DL12S4_SG-or-dp12S4_NRE	192168	41.1625	4.10785	19.8265																										DL12S5_SG-or-dp12S5_NRE	26179	2	45.465			DL16S3SA1_EGS_plus44	3156	1	47.35			DL16S5	21419	1	43.69
		DL12S5_S	96853	43.1512	2.07036																											DL12S6_SG-or-dp12S6_NRE	74576	4	47.9625			DL16S4	6736	1	42.09			DL16S5SA1_SAN	35789	1	51.71
		DL12S5_SA	51695	43.12	1.10505																											DL14S1SA1_EGS	45743	2	42.48			DL16S4SA1_EGS_plus44	1970	1	50.04			DL16S5_S	1946	1	47.66
		DL12S5_SG-or-dp12S5_NRE	44761	42.84	0.956826	4.13224																										DL14S2SA1_EGS	75688	1	44.35			DL16S4_S	18385	1	46.06			DL16S6	350214	3	45.92
		DL14S5_S	216739	44.31	4.63308																											DL14S3	4059	1	35.71			DL16S5	2837	1	46.08			DL16S6_SG-or-dp16S6_NRE	17046	2	47.65
		DL14S5_SA	137211	44.2775	2.93307																											DL14S4	16416	2	40.88			DL16S5	5562	1	43.89			DL16S7	114928	4	48.2525
		DL14S5_SAN	5937	43.92	0.126911																											DL14S4	1486	1	44.47			DL16S5	2622	1	47.84			DL18S4_SA	3787	1	48.87
		DL14S5_SG	4143	44.12	0.0885621																											DL14S4SA1_SG	19662	1	45.84			DL16S5	21378	1	43.76			DL18S5_S	12641	1	50.68
			3317	44.33	0.0709053	7.85253																										DL14S4_EGS_plus44	2103	1	50.64			DL16S5SA1_SG	8961	1	50.51			DL18S7	184147	2	49.97
		DL16S6_S	6221	47.455	0.132982																											DL14S4_S	8094	1	42.42			DL16S5_S	3884	1	45.72			DL18S7_S	233187	3	51.3167
			93466	47.93	1.99796	2.13094																										DL14S4_S	1570	1	44.05			DL16S5_SA	1451	1	48.16			DL18S7_SA	103198	3	51.31
		DL18S7_S	173231	51.2333	3.70304																											DL14S4_SA	1292	1	38.04			DL16S6	334168	6	45.725			DL18S7_SG-or-dp18S7_NRE	141424	2	51.19
		DL18S7_SG	140592	51.1167	3.00534	6.70838																										DL14S4_SA	4856	1	15.59			DL16S6_S	125533	4	47.8525			DL18S8	294644	4	51.41
			4678071		100	100																										DL14S4_SA	13977	1	53.73			DL16S6_SG-or-dp16S6_NRE	61105	2	47.56			DL20S1_EGS	4520	1	48.35
																																DL14S4_SAN	7681	1	54.54			DL16S7	6770	2	47.875			DL20S4_S	7973	1	48.43
																																DL14S4_SAN	1188	1	43.93			DL16S7_S	42271	2	50.935			DL20S8	621806	3	51.6233
																																DL14S4_SG-or-dp14S4_NRE	6984	1	42.26			DL16S7_SA	30199	2	50.76			DL22S2_SG-or-dp22S2_NRE	15066	1	49.49
																																DL14S5	340709	4	42.68			DL18S2_EGS	1590	1	47.77			DL22S2_SG_plus44	78249	1	51.28
																																DL14S5	16387	1	43.62			DL18S4_S	2385	1	47.61			DL22S9	415790	4	52.5175
																																DL14S5	6414	1	44.92			DL18S7	171343	4	49.84			DL24S3_SG_plus44	56703	1	52.16
																																DL14S5SA1	5489	1	45.57			DL18S7_S	196949	3	51.3433			DL26S0_SA	55581	1	52.23
																																DL14S5SA1_SA	2378	1	46.11			DL18S7_SG-or-dp18S7_NRE	52168	2	51.175			DL3S0_EGS_plus44	1294	1	12.54
																																DL14S5_EGS	7964	1	45.83			DL18S8	303658	3	51.3867			DL3S1_S	1620	1	25.65
																																DL14S5_S	216739	5	44.31			DL20S0_EGS	4701	1	47.18			DL3S1_S	5721	1	27.59
																																DL14S5_S	2119	1	44.14			DL20S1_SG-or-dp20S1_NRE	9671	1	45.66			DL3S1_S	4379	1	24.42
																																DL14S5_S	1182	1	45.19			DL20S1_SG_plus44	13778	1	47.82			DL3S1_S	4797	1	24.15
																																DL14S5_SA	12081	1	24.55			DL20S2_EGS	18924	1	51.16			DL4S0SA1_S	23327	1	37.15
																																DL14S5_SA	2064	1	44.17			DL20S3_SAN	4487	1	49.88			DL4S0SA1_SG	1191	1	11.43
																																DL14S5_SA	137211	4	44.2775			DL20S8	707811	4	51.61			DL4S0_SG-or-dp4S0_NRE	1925	1	14.27
																																DL14S5_SAN	5937	1	43.92			DL22S2_EGS	49595	2	51.43			DL4S1SA1_EEGS_plus44	16861	1	49.15
																																DL14S5_SG-or-dp14S5_NRE	4143	1	44.12			DL22S2_SG-or-dp22S2_NRE	33526	1	51.51			DL4S1_SG-or-dp4S1_NRE	4853	1	13.05
																																DL14S5_SG-or-dp14S5_NRE	5693	1	46.68			DL22S2_SG_plus44	85131	1	51.29			DL4S2_EEGS_plus44	13285	1	24.62
																																DL14S5_SG-or-dp14S5_NRE	2254	1	45.69			DL24S3_EGS	34522	1	52.25			DL4S2_EGS_plus44	12732	1	23.51
																																DL14S5_SG-or-dp14S5_NRE	3317	1	44.33			DL24S5_SA	1836	1	47.12			DL4S2_EGS_plus44	6398	1	24.75
																																DL14S6	121808	3	44.6233			DL26S2_EGS	18162	1	52.24			DL4S2_S	14120	1	52.19
																																DL14S7SA1_SG_plus44	20331	2	47.055			DL3S1_S	2502	1	30.52			DL4S2_SA	2578	1	20.93
																																DL16S0SA1_S	9229	1	54.05			DL3S1_SA	11116	1	30.95			DL4S2_SG-or-dp4S2_NRE	4449	1	30.63
																																DL16S0SA1_SG	4175	1	46.58			DL4S0_SG-or-dp4S0_NRE	6317	1	15.64			DL4S2_SG-or-dp4S2_NRE	7813	1	22.91
																																DL16S2SA1_EGS	306653	1	45.53			DL4S1SA1_EEGS	4730	1	41.75			DL4S2_SG-or-dp4S2_NRE	269874	1	22.79
																																DL16S2SA1_S	4682	1	49.89			DL4S1SA1_EEGS_plus44	16591	1	49.33			DL4S2_SG-or-dp4S2_NRE	1904	1	14.34
																																DL16S2SA1_S	18726	1	50.71			DL4S1_EGS	3990	1	43.19			DL4S2_SG-or-dp4S2_NRE	1900	1	35.03
																																DL16S2_SG-or-dp16S2_NRE	10118	1	15.67			DL4S1_SG-or-dp4S1_NRE	5543	1	13.05			DL4S2_SG_plus44	2109	1	30.65
																																DL16S3SA1	15022	1	43.74			DL4S2	2379	1	32.4			DL4S2_SG_plus44	7516	1	20.93
																																DL16S3SA1_EGS	3908	1	47.4			DL4S2	4554	1	16.44			DL4S2_SG_plus44	1728767	2	23.48
																																DL16S3SA1_EGS	4346	1	47.91			DL4S2	4911	1	32.68			DL4S2_SG_plus44	6824	1	25.86
																																DL16S3_SG_plus44	6241	1	44.3			DL4S2_EEGS_plus44	12267	1	24.61			DL5S0_EGS_plus44	17954	2	12.91
																																DL16S4	7180	1	42.05			DL4S2_EGS_plus44	12559	1	23.5			DL5S0_SG_plus44	202679	2	13.005
																																DL16S5	7285	2	43.7			DL4S2_SA	5523	1	24.57			DL5S2	9453	1	14.43
																																DL16S5	2099	1	48.38			DL4S2_SA	5165	1	45.14			DL5S2_SG	2499	1	27.36
																																DL16S5	1953	1	48.18			DL4S2_SA	1353	1	14.19			DL6S0	19118	1	36.21
																																DL16S5	3784	1	45.71			DL4S2_SG-or-dp4S2_NRE	1068	1	15.21			DL6S0SA1_SA	4186	1	12.78
																																DL16S5_EGS_plus44	4427	1	47.29			DL4S2_SG-or-dp4S2_NRE	199506	1	22.94			DL6S0SA1_SAN	5626	1	11.46
																																DL16S5_SG-or-dp16S5_NRE	1154	1	47.98			DL4S2_SG-or-dp4S2_NRE	6910	1	22.75			DL6S0SA1_SG_plus44	7093	1	12.76
																																DL16S6	5122	2	48.55			DL4S2_SG_plus44	7069	1	25.95			DL6S0_EGS	1062	1	34.48
																																DL16S6	590871	7	45.7243			DL4S2_SG_plus44	55818	2	24.55			DL6S0_EGS_plus44	17095	1	12.82
																																DL16S6_S	6221	2	47.455			DL4S2_SG_plus44	1452559	1	23.5			DL6S1SA1	4591	1	28.78
																																DL16S6_S	93466	2	47.93			DL4S2_SG_plus44	2164	1	30.5			DL6S1SA1_SG	3194	1	21.18
																																DL16S7	109496	5	47.906			DL4S2_SG_plus44	2298	1	30.19			DL6S1_EGS	3495	1	28.65
																																DL16S7_SG-or-dp16S7_NRE	16080	3	49.86			DL4S2_SG_plus44	1802	1	29.14			DL6S1_EGS	4357	1	20.45
																																DL18S0	65899	1	53.68			DL5S0_EGS_plus44	9954	1	12.91			DL6S1_S	233535	1	14.95
																																DL18S3_S	13735	1	44.9			DL5S0_SG_plus44	130838	2	13.01			DL6S1_SA	126743	1	15.2
																																DL18S4_EGS_plus44	1436	1	45.22			DL5S2	5631	1	14.6			DL6S1_SAN	26761	1	15.12
																																DL18S4_S	32860	1	47.1			DL5S2	4485	1	14.22			DL6S1_SG-or-dp6S1_NRE	14663	1	15.61
																																DL18S4_SG_plus44	2902	1	47.9			DL5S2_EGS	1470	1	49.6			DL6S1_SG-or-dp6S1_NRE	87714	2	14.905
																																DL18S5	4118	1	44.65			DL5S2_SG_plus44	5354	1	28.68			DL6S1_SG-or-dp6S1_NRE	3470	1	35.06
																																DL18S6	19176	3	46.7667			DL6S0	19587	1	35.79			DL6S2SA1	1367	1	29.3
																																DL18S6_S	12675	2	51.325			DL6S0SA1_S	20112	1	52.89			DL6S2_S	120685	1	21.4
																																DL18S7	132914	3	49			DL6S0SA1_SA	2847	1	12.8			DL6S2_SA	60102	1	21.49
																																DL18S7_S	173231	3	51.2333			DL6S0SA1_SAN	1095	1	12.57			DL6S2_SG-or-dp6S2_NRE	2433	1	36.09
																																DL18S7_SG-or-dp18S7_NRE	140592	3	51.1167			DL6S0SA1_SAN	6951	1	11.48			DL6S2_SG-or-dp6S2_NRE	34487	1	27.1
																																DL18S8	277645	3	51.35			DL6S0SA1_SG_plus44	5403	1	12.74			DL6S2_SG-or-dp6S2_NRE	30020	1	21.21
																																DL20S1_EGS	5290	1	48.43			DL6S0_EGS_plus44	11303	1	12.83			DL6S2_SG-or-dp6S2_NRE	1859	1	35.32
																																DL20S1_SG_plus44	11363	1	47.74			DL6S0_SG-or-dp6S0_NRE	13331	1	15.49			DL6S3_EGS_plus44	3650	1	17.34
																																DL20S2_EGS	16052	1	50.83			DL6S1SA1_SA	9351	1	21.84			DL6S3_EGS_plus44	6198	1	36.57
																																DL20S2_SA	5527	1	21.45			DL6S1_EGS	3964	1	28.86			DL6S3_EGS_plus44	5443	1	26.27
																																DL20S3_SAN	3636	1	49.56			DL6S1_EGS	3366	1	20.66			DL6S3_S	3611	1	25.54
																																DL20S3_SAN	3797	1	49.75			DL6S1_S	155788	2	15.01			DL6S3_SG-or-dp6S3_NRE	209582	5	33.236
																																DL20S4_S	1823	1	48.92			DL6S1_SA	77099	1	15.21			DL6S4	3496	1	30.56
																																DL20S8	430327	3	51.59			DL6S1_SAN	16263	1	15.17			DL6S4_EGS_plus44	2459	1	26.82
																																DL22S1_EGS	38633	1	50.99			DL6S1_SG-or-dp6S1_NRE	8061	1	15.81			DL6S4_EGS_plus44	1242	1	12.08
																																DL22S2_EGS	33047	1	51.42			DL6S1_SG-or-dp6S1_NRE	53770	1	14.94			DL6S4_EGS_plus44	57091	1	31.29
																																DL22S2_SG-or-dp22S2_NRE	26860	1	51.14			DL6S2SA1	4588	1	51.02			DL8S0	2686	1	11.51
																																DL22S2_SG_plus44	71702	1	51.24			DL6S2_S	107503	1	21.37			DL8S0SA1	1222	1	12.42
																																DL24S3_EGS	32653	1	52.27			DL6S2_SA	49398	1	21.49			DL8S0SA1	5107	1	11.49
																																DL24S3_SG_plus44	56398	1	52.02			DL6S2_SAN	6799	1	21.35			DL8S0SA1	12847	1	31.81
																																DL3S1_S	11188	1	28.58			DL6S2_SG-or-dp6S2_NRE	24418	1	21.27			DL8S0SA1_EGS	1512	1	12.13
																																DL3S1_S	6164	1	24.11			DL6S2_SG-or-dp6S2_NRE	2631	1	40.78			DL8S0SA1_EGS	6318	1	11.43
																																DL3S1_S	3060	1	30.36			DL6S2_SG-or-dp6S2_NRE	2399	1	35.62			DL8S0SA1_EGS_plus44	9298	1	13.94
																																DL3S1_S	5220	1	29.53			DL6S3_EGS	6267	1	34.41			DL8S0SA1_S	1162	1	13.05
																																DL3S1_SG	1031	1	40.33			DL6S3_EGS_plus44	6017	1	26.03			DL8S0SA1_S	1150	1	12.75
																																DL4S0	14217	1	24.34			DL6S3_EGS_plus44	5892	1	36.66			DL8S0SA1_SA	3465	1	11.44
																																DL4S0_EEGS_plus44	1520	1	13.25			DL6S3_SG-or-dp6S3_NRE	50291	2	33.11			DL8S0_EGS	24976	1	55.02
																																DL4S0_EEGS_plus44	2277	1	13.63			DL6S3_SG-or-dp6S3_NRE	7259	1	51.15			DL8S0_SA	11844	1	54.11
																																DL4S0_EGS_plus44	1253	1	12.49			DL6S3_SG-or-dp6S3_NRE	138019	2	33.22			DL8S0_SA	2561	1	12.43
																																DL4S0_SG-or-dp4S0_NRE	2923	1	30.47			DL6S4	3730	1	30.6			DL8S0_SG-or-dp8S0_NRE	4420	1	12.45
																																DL4S0_SG-or-dp4S0_NRE	7556	1	15.53			DL6S4_EGS_plus44	4540	1	31.16			DL8S0_SG-or-dp8S0_NRE	29535	1	21.34
																																DL4S0_SG-or-dp4S0_NRE	2063	1	14.12			DL6S4_EGS_plus44	51172	1	31.26			DL8S1_S	4674	1	20.47
																																DL4S0_SG_plus44	5674	1	34.77			DL6S4_S	3284	1	31.66			DL8S1_S	4318	1	20.2
																																DL4S1_EEGS	4927	1	34.22			DL6S4_SAN	1543	1	34.67			DL8S1_SA	3210	1	20.55
																																DL4S1_SG-or-dp4S1_NRE	1066	1	36.75			DL6S4_SAN	2353	1	13.57			DL8S1_SG-or-dp8S1_NRE	2555	1	19.72
																																DL4S1_SG-or-dp4S1_NRE	3859	1	12.84			DL8S0	1876	1	11.51			DL8S1_SG-or-dp8S1_NRE	19659	1	21.7
																																DL4S1_SG-or-dp4S1_NRE	5823	1	12.98			DL8S0SA1	3973	1	11.47			DL8S2	7425	1	25.96
																																DL4S2_EEGS_plus44	13812	1	24.54			DL8S0SA1	1498	1	12.41			DL8S2_EGS	8215	1	30.66
																																DL4S2_EEGS_plus44	215237	1	55.52			DL8S0SA1	13096	1	31.76			DL8S2_S	239779	2	25.06
																																DL4S2_EGS	3521	1	24.4			DL8S0SA1_EGS	7081	1	11.42			DL8S2_SA	15769	1	25.05
																																DL4S2_EGS_plus44	8453	1	24.55			DL8S0SA1_EGS_plus44	6537	1	13.97			DL8S2_SAN	30770	1	24.84
																																DL4S2_EGS_plus44	11718	1	23.42			DL8S0SA1_SA	3916	1	11.44			DL8S2_SG-or-dp8S2_NRE	185938	2	24.765
																																DL4S2_EGS_plus44	12215	1	23.29			DL8S0SA1_SG	11966	1	35.43			DL8S3SA1_SA	1628	1	35.08
																																DL4S2_SA	3886	1	20.73			DL8S0_SG-or-dp8S0_NRE	26151	1	21.36			DL8S3_S	183554	2	31.65
																																DL4S2_SG-or-dp4S2_NRE	14425	1	23.51			DL8S0_SG-or-dp8S0_NRE	3884	1	12.45			DL8S3_SA	99265	2	31.625
																																DL4S2_SG-or-dp4S2_NRE	1711	1	14.46			DL8S1_S	3517	1	20.32			DL8S3_SAN	5477	1	31.33
																																DL4S2_SG-or-dp4S2_NRE	3713	1	30.04			DL8S1_S	17403	1	42.64			DL8S3_SG-or-dp8S3_NRE	73977	2	31.33
																																DL4S2_SG-or-dp4S2_NRE	1754	1	34.98			DL8S1_SA	2720	1	20.66			DL8S3_SG-or-dp8S3_NRE	43373	5	35.718
																																DL4S2_SG-or-dp4S2_NRE	4051	1	30.48			DL8S1_SG-or-dp8S1_NRE	17328	1	21.51			DL8S4	3631	1	34.18
																																DL4S2_SG-or-dp4S2_NRE	3027	1	33.02			DL8S2	7959	1	25.98			DL8S4	5145	1	37.14
																																DL4S2_SG-or-dp4S2_NRE	7433	1	22.76			DL8S2SA1_SA	10763	1	53.63			DL8S4	3457	1	47.24
																																DL4S2_SG-or-dp4S2_NRE	126580	1	23.09			DL8S2_EGS	8085	1	30.68			DL8S4_EGS	1102	1	35.39
																																DL4S2_SG-or-dp4S2_NRE	31970	1	15.4			DL8S2_EGS	2887	1	50.76			DL8S4_EGS	5820	1	28.34
																																DL4S2_SG-or-dp4S2_NRE	6712	1	22.5			DL8S2_S	279474	2	25.065			DL8S4_SG-or-dp8S4_NRE	124151	7	41.0814
																																DL4S2_SG-or-dp4S2_NRE	202446	1	22.61			DL8S2_SA	172323	3	25.1067			dp10S0_int	426575	1	25.07
																																DL4S2_SG_plus44	10680	1	26.73			DL8S2_SAN	29493	1	24.91			dp10S0_int	1009	1	12.06
																																DL4S2_SG_plus44	2029	1	30.41			DL8S2_SG-or-dp8S2_NRE	13734	1	31.85			dp10S0_int	1674577	2	25.29
																																DL4S2_SG_plus44	2022	1	29.59			DL8S2_SG-or-dp8S2_NRE	164634	2	24.755			dp10S4_int	9615	1	54.05
																																DL4S2_SG_plus44	6740	1	25.75			DL8S3_S	186046	4	31.685			dp10S4_int	7907	1	53.42
																																DL4S2_SG_plus44	38519	1	24.25			DL8S3_SA	95934	2	31.655			dp10S5_int	2882	1	44.76
																																DL4S2_SG_plus44	89913	2	24.555			DL8S3_SG-or-dp8S3_NRE	43009	4	35.6425			dp11S0_NRE	2973	1	11.43
																																DL4S2_SG_plus44	2050	1	28.59			DL8S3_SG-or-dp8S3_NRE	60644	1	31.31			dp11S5_NRE	21274	1	44.09
																																DL4S2_SG_plus44	33505	1	25.2			DL8S4	6147	1	37.07			dp11S6_NRE	498768	6	46.555
																																DL4S2_SG_plus44	5913	1	20.82			DL8S4_SG-or-dp8S4_NRE	105894	6	41.0583			dp12S0_int	319426	1	15.61
																																DL4S2_SG_plus44	1562559	2	23.3			dp10S0_int	2310017	3	25.09			dp12S0_int	53519	2	30.64
																																DL5S0_EGS_plus44	2876	1	12.96			dp10S4_int	9406	1	54.76			dp12S4_int	6953	1	52.88
																																DL5S0_EGS_plus44	11803	1	12.83			dp10S5_int	40029	3	44.7233			dp12S5_int	5959	1	53.64
																																DL5S0_SA	9951	1	12.12			dp11S0_NRE	3596	1	11.41			dp13S4_NRE	1680	1	39.36
																																DL5S0_SG_plus44	4407	1	12.96			dp11S3_NRE	1152	1	38.2			dp13S5_NRE	5329	1	45.21
																																DL5S0_SG_plus44	108247	1	12.87			dp11S5_NRE	22153	2	44.03			dp13S7_NRE	754074	5	50.95
																																DL5S0_SG_plus44	1258	1	12.11			dp11S6_NRE	514366	8	46.4062			dp14S0_int	46206	2	33.465
																																DL5S2	2261	1	42.15			dp12S0_int	190792	1	15.81			dp15S8_NRE	625986	5	51.966
																																DL5S2	7278	1	14.51			dp12S0_int	54029	3	30.6133			dp16S0_int	704954	1	21.62
																																DL5S2_S	3916	1	26.28			dp12S5_int	2035	1	50.45			dp18S0_int	8472	1	39.09
																																DL5S2_SG_plus44	5678	1	28.7			dp13S0_NRE	1940	1	13.53			dp1S1_NRE	51822	1	16.25
																																DL5S2_SG_plus44	3610	1	29.1			dp13S5_NRE	6305	1	45.12			dp20S0_int	17745	1	25.26
																																DL5S2_SG_plus44	4156	1	28.08			dp13S7_NRE	579032	5	50.912			dp20S0_int	16199	1	41.8
																																DL6S0SA1_SA	2900	1	12.74			dp14S0_int	44408	4	33.47			dp22S0_int	15498	2	42.715
																																DL6S0SA1_SA	6396	1	53.89			dp15S8_NRE	633541	6	51.9583			dp24S0_int	7388	1	43.8
																																DL6S0SA1_SAN	6955	1	11.42			dp16S0_int	20412	1	36.08			dp28S6_int	45157	1	53.46
																																DL6S0SA1_SAN	1247	1	12.51			dp16S0_int	588295	1	21.53			dp2S0_int	1220	1	13.84
																																DL6S0SA1_SG_plus44	4911	1	12.69			dp17S2_NRE	1145	1	39.32			dp2S1_NRE	75875	1	22.82
																																DL6S0_EGS	2698	1	13.58			dp17S9_NRE	331729	3	52.87			dp2S1_int	4649525	1	55.43
																																DL6S0_EGS	1249	1	14.33			dp18S0_int	7539	1	38.91			dp2S1_int	56248	1	16.24
																																DL6S0_EGS_plus44	12215	1	12.78			dp18S0_int	5282	1	39.75			dp2S1_int	11032	1	49.26
																																DL6S0_SG-or-dp6S0_NRE	11375	1	14.93			dp1S1_NRE	30828	1	16.37			dp2S1_int	2988	1	30.56
																																DL6S0_SG-or-dp6S0_NRE	11368	1	15.06			dp20S0_int	22077	1	25.16			dp2S1_int	4745	2	31.14
																																DL6S0_SG-or-dp6S0_NRE	14963	1	15.3			dp20S0_int	15578	1	41.75			dp2S1_int	50371	1	13.09
																																DL6S1	2104	1	14.89			dp21S3_NRE	2685	1	49.22			dp2S1_int	2360	1	35.21
																																DL6S1	2752	1	15.32			dp22S0_int	9193	1	42.71			dp3S0_NRE	4816	1	13.09
																																DL6S1_EGS	3106	1	48.86			dp24S0_int	12254	2	43.785			dp3S2_NRE	1984	1	28.4
																																DL6S1_EGS	2906	1	19.83			dp24S0_int	6721	1	21.54			dp3S2_NRE	4467	1	28.86
																																DL6S1_EGS	2595	1	20.15			dp26S0_int	8028	1	45.05			dp3S2_NRE	8916	1	24.24
																																DL6S1_EGS	2282	1	29.27			dp2S1_NRE	1633	1	12.88			dp3S2_NRE	565998	3	16.2633
																																DL6S1_EGS	2454	1	33.24			dp2S1_int	34341	1	16.36			dp3S3_NRE	9315	1	24.34
																																DL6S1_S	183921	1	14.81			dp2S1_int	3286	1	45.13			dp4S0_int	2018	1	28.52
																																DL6S1_S	3750	1	14.89			dp2S1_int	2280	1	31.36			dp4S0_int	1357759	2	13.03
																																DL6S1_S	2437	1	15.06			dp2S1_int	30446	1	13.09			dp4S0_int	6661	1	22.24
																																DL6S1_SA	9771	1	15.52			dp30S7_NRE	2222	1	50.72			dp4S2_int	62870	1	42.99
																																DL6S1_SA	76112	1	15.05			dp31S2_NRE	33244	1	53.61			dp4S2_int	1453	1	38.88
																																DL6S1_SA	82167	1	14.94			dp3S0_NRE	2987	1	13.09			dp4S2_int	1942	1	38.06
																																DL6S1_SAN	22090	1	14.94			dp3S2_NRE	4107	1	28.61			dp4S2_int	7452	1	34.49
																																DL6S1_SG-or-dp6S1_NRE	64757	1	14.81			dp3S2_NRE	3435	1	29.07			dp4S2_int	1994	1	30.79
																																DL6S1_SG-or-dp6S1_NRE	14270	1	15.59			dp3S2_NRE	488760	4	16.42			dp4S2_int	37111	1	46.57
																																DL6S2SA1	2289	1	29.63			dp3S2_NRE	2214	1	27.36			dp4S2_int	60856	1	23.43
																																DL6S2SA1_SA	2175	1	39			dp3S3_NRE	16380	2	24.165			dp4S2_int	10856	1	48.25
																																DL6S2_S	1412	1	49.92			dp4S0_int	1719	1	36.07			dp4S2_int	48166	2	28.905
																																DL6S2_S	1609	1	49.69			dp4S0_int	919245	2	13.04			dp5S0_NRE	18594	1	15.62
																																DL6S2_S	1774	1	49.43			dp4S2_int	59337	1	23.5			dp5S0_NRE	15987	1	12.82
																																DL6S2_S	105765	1	21.24			dp4S2_int	49858	2	28.805			dp5S2_NRE	49136	1	22.75
																																DL6S2_SA	60556	1	21.32			dp4S2_int	3314	1	30.95			dp5S2_NRE	17936	1	31.62
																																DL6S2_SAN	6379	1	54.41			dp4S2_int	35543	1	46.37			dp5S2_NRE	1524	1	17.78
																																DL6S2_SG-or-dp6S2_NRE	24941	1	20.93			dp4S2_int	11023	1	49.48			dp5S3_NRE	1356671	2	31.21
																																DL6S2_SG-or-dp6S2_NRE	25950	1	21.08			dp4S2_int	111019	1	52.03			dp5S3_NRE	1717231	5	28.886
																																DL6S2_SG-or-dp6S2_NRE	34804	2	26.875			dp4S2_int	4167800	1	55.43			dp5S3_NRE	673885	1	29.62
																																DL6S2_SG-or-dp6S2_NRE	24960	1	27.28			dp4S2_int	2517	1	30.53			dp5S4_NRE	2080	1	34.77
																																DL6S3	4077	1	40.86			dp4S3_NRE	5916	2	30.39			dp5S4_NRE	52806	5	34.504
																																DL6S3_EGS	6282	1	34.39			dp4S3_int	1761	1	11.37			dp5S4_NRE	2020	1	34.41
																																DL6S3_EGS_plus44	5516	1	36.27			dp5S0_NRE	10365	1	12.84			dp6S0_int	20223314	2	15.61
																																DL6S3_EGS_plus44	6628	1	36.48			dp5S0_NRE	8831	1	15.66			dp6S0_int	2495	1	17.4
																																DL6S3_EGS_plus44	3745	1	26.39			dp5S1_NRE	7216	1	28.83			dp6S0_int	51486	1	21.61
																																DL6S3_EGS_plus44	6126	1	34.29			dp5S2_NRE	15836	1	31.63			dp6S2_int	559683	1	55.44
																																DL6S3_S	1023	1	19.01			dp5S2_NRE	1748	1	23.52			dp6S3_int	18246	1	14.62
																																DL6S3_SAN	3885	1	32.73			dp5S2_NRE	35818	1	22.63			dp6S3_int	138362	4	33.495
																																DL6S3_SG-or-dp6S3_NRE	15255	1	33.02			dp5S3_NRE	1323375	2	30.975			dp6S4_int	4909	1	50.86
																																DL6S3_SG-or-dp6S3_NRE	221477	5	33.174			dp5S3_NRE	1710801	5	28.85			dp7S0_NRE	56344	1	15.48
																																DL6S4	2994	1	30.28			dp5S3_NRE	620229	1	29.63			dp7S2_NRE	3647	1	26.7
																																DL6S4	14335	1	51.67			dp5S3_NRE	1444	1	34.09			dp7S3_NRE	38963	2	32.92
																																DL6S4_EGS_plus44	47509	1	31.04			dp5S3_NRE	2883	2	37.03			dp7S4_NRE	42539	2	37.265
																																DL6S4_EGS_plus44	47557	1	31.22			dp5S4_NRE	44873	6	34.6267			dp7S4_NRE	489321	8	37.1475
																																DL6S4_EGS_plus44	4620	1	31.31			dp6S0_int	2049	1	17.48			dp7S4_NRE	15572	1	32.36
																																DL6S4_EGS_plus44	1705	1	34.52			dp6S0_int	50384	1	21.55			dp7S4_NRE	20690	1	24.56
																																DL8S0	3124	1	11.45			dp6S0_int	14013320	2	15.815			dp7S5_NRE	18563	2	42.215
																																DL8S0SA1	4280	1	11.42			dp6S0_int	4093	1	23.97			dp8S0_int	6132	1	24.9
																																DL8S0SA1	9669	1	31.65			dp6S0_int	10950	1	24.56			dp8S0_int	16061854	3	21.6633
																																DL8S0SA1_EGS	9003	1	11.38			dp6S0_int	3497	1	24.99			dp8S0_int	1808	1	35.79
																																DL8S0SA1_EGS_plus44	5616	1	14.02			dp6S2_int	3016	1	27			dp8S0_int	5190	1	25.24
																																DL8S0SA1_S	4275	1	50.76			dp6S2_int	9576	1	53.44			dp8S3_int	2286	1	50.58
																																DL8S0SA1_SG	4394	1	35.67			dp6S3_int	30725	1	37.09			dp8S4_int	1501	1	36.75
																																DL8S0_SA	2252	1	12.4			dp6S3_int	7323	1	33.65			dp8S4_int	4916	1	52.49
																																DL8S0_SAN	2300	1	12.38			dp6S3_int	124419	4	33.5425			dp8S4_int	3849	1	32.73
																																DL8S0_SAN	1589	1	11.13			dp6S3_int	6397	1	25.03			dp8S4_int	74188	5	41.458
																																DL8S0_SG-or-dp8S0_NRE	4036	1	12.4			dp6S3_int	121699	1	53.63			dp9S0_NRE	8646	1	21.14
																																DL8S0_SG-or-dp8S0_NRE	24741	1	21.25			dp6S3_int	58331	1	42.93			dp9S1_NRE	15920	1	42.22
																																DL8S0_SG-or-dp8S0_NRE	13669	1	21.66			dp6S3_int	10757	1	14.61			dp9S2_NRE	43007	1	16.05
																																DL8S0_SG-or-dp8S0_NRE	26302	1	21.08			dp7S0_NRE	35266	1	15.47			dp9S3_NRE	4846	2	35.365
																																DL8S0_SG_plus44	1234	1	11.46			dp7S3_NRE	7099	1	23.61			dp9S4_NRE	1269	1	39.23
																																DL8S1_S	2380	1	20.45			dp7S3_NRE	4800	1	32.79			dp9S4_NRE	1438	1	39.56
																																DL8S1_S	3874	1	19.87			dp7S4_NRE	22796	1	24.54			dp9S5_NRE	7920	2	43.11
																																DL8S1_S	2483	1	19.48			dp7S4_NRE	16522	1	32.39			dp9S5_NRE	484303	7	42.9843
																																DL8S1_SA	1861	1	20.25			dp7S4_NRE	612006	11	37.0627
																																DL8S1_SA	1604	1	20.05			dp7S4_NRE	1443	1	36.17
																																DL8S1_SG-or-dp8S1_NRE	3041	1	19.48			dp7S5_NRE	16558	2	42.16
																																DL8S1_SG-or-dp8S1_NRE	2624	1	19.83			dp8S0_int	24962	1	22.93
																																DL8S1_SG-or-dp8S1_NRE	9238	1	20.95			dp8S0_int	12354106	1	21.68
																																DL8S1_SG-or-dp8S1_NRE	40666	2	21.535			dp8S0_int	901180	2	21.525
																																DL8S1_SG-or-dp8S1_NRE	2504	1	19.14			dp8S0_int	6830	1	25.07
																																DL8S2	6750	1	25.54			dp8S4_int	2978	1	32.64
																																DL8S2	8416	1	25.74			dp8S4_int	1912	1	37.03
																																DL8S2SA1_SA	3415	1	31.41			dp8S4_int	2047	1	38.15
																																DL8S2SA1_SG	3045	1	31.16			dp8S4_int	69945	5	41.464
																																DL8S2_EGS	8068	1	30.49			dp9S1_NRE	13650	1	42.14
																																DL8S2_S	258964	2	24.87			dp9S2_NRE	36157	1	16.09
																																DL8S2_S	191077	1	25.2			dp9S3_NRE	2795	1	35.46
																																DL8S2_S	11332	1	26.16			dp9S3_NRE	1354	1	40.28
																																DL8S2_S	10165	1	26.73			dp9S4_NRE	13691	3	40.7267
																																DL8S2_SA	5008	1	25.1			dp9S5_NRE	787849	10	42.955
																																DL8S2_SA	149785	2	24.995			dp9S6_NRE	14530	2	45.655
																																DL8S2_SA	122039	1	25.21
																																DL8S2_SA	5525	1	26.15
																																DL8S2_SAN	33408	2	24.79
																																DL8S2_SG-or-dp8S2_NRE	13751	2	31.835
																																DL8S2_SG-or-dp8S2_NRE	4481	1	25.59
																																DL8S2_SG-or-dp8S2_NRE	35949	1	25.2
																																DL8S2_SG-or-dp8S2_NRE	190885	2	24.555
																																DL8S3SA1_SG	1063	1	34.81
																																DL8S3SA1_SG_plus44	18398	1	55.06
																																DL8S3_S	165244	4	31.5825
																																DL8S3_SA	1680	1	31.8
																																DL8S3_SA	88358	3	31.5267
																																DL8S3_SAN	4688	1	31.38
																																DL8S3_SG-or-dp8S3_NRE	69048	3	31.3133
																																DL8S3_SG-or-dp8S3_NRE	1092	1	35.94
																																DL8S3_SG-or-dp8S3_NRE	42194	4	35.6975
																																DL8S3_SG-or-dp8S3_NRE	1336	1	35.61
																																DL8S4	5030	1	37.19
																																DL8S4	5082	1	37.01
																																DL8S4	4465	1	47.09
																																DL8S4_EGS	4251	1	28.13
																																DL8S4_EGS	5097	1	28.33
																																DL8S4_SG-or-dp8S4_NRE	1776	1	41.27
																																DL8S4_SG-or-dp8S4_NRE	97844	4	40.8975
																																DL8S4_SG-or-dp8S4_NRE	4349	2	41.04
																																DL8S4_SG_plus44	1620	1	35.3
																																dp10S0_int	2072339	3	25.0033
																																dp10S0_int	34359	1	27.28
																																dp10S0_int	118358	2	26.155
																																dp10S0_int	23531	1	27.57
																																dp10S0_int	89708	2	26.73
																																dp10S0_int	1586877	2	24.845
																																dp10S0_int	2126485	2	25.21
																																dp10S5_int	38084	2	44.905
																																dp10S5_int	3129	1	44.63
																																dp11S0_NRE	4655	1	11.37
																																dp11S3_NRE	1333	1	38.04
																																dp11S3_NRE	1101	1	38.32
																																dp11S5_NRE	4723	1	43.92
																																dp11S6_NRE	12781	2	23.09
																																dp11S6_NRE	2771	2	45.695
																																dp11S6_NRE	459359	5	46.33
																																dp12S0_int	370015	1	15.52
																																dp12S0_int	4985	1	21.3
																																dp12S0_int	47256	2	30.45
																																dp12S0_int	548798	1	15.62
																																dp12S5_int	1152	1	49.46
																																dp12S5_int	5793	1	54.23
																																dp12S6_int	24200	2	48.44
																																dp13S0_NRE	2177	1	13.4
																																dp13S4_NRE	2756	1	42.87
																																dp13S5_NRE	4350	1	50.53
																																dp13S5_NRE	5874	1	44.93
																																dp13S7_NRE	509281	5	50.908
																																dp14S0_int	42228	2	33.305
																																dp14S4_int	12617	1	54.49
																																dp14S4_int	29589	1	53.84
																																dp15S0_NRE	6174	1	50.9
																																dp15S3_NRE	4452	1	50.73
																																dp15S7_NRE	35640	2	51.345
																																dp15S8_NRE	670165	7	51.9171
																																dp16S0_int	1639	1	35.77
																																dp16S0_int	535850	1	21.45
																																dp16S0_int	548907	1	21.32
																																dp17S7_NRE	10810	2	48.445
																																dp17S9_NRE	400999	4	52.82
																																dp18S0_int	8414	1	38.99
																																dp1S1_NRE	36529	1	16.05
																																dp1S1_NRE	38978	1	15.91
																																dp1S1_NRE	34445	1	16.19
																																dp20S0_int	18784	1	25.22
																																dp20S0_int	20749	1	25
																																dp20S0_int	17492	2	41.75
																																dp20S1_int	2117	1	47.47
																																dp26S0_int	9711	1	44.91
																																dp28S0_int	4786	1	45.75
																																dp28S1_int	62990	1	52.69
																																dp2S0_NRE	1061	1	12.81
																																dp2S1_NRE	21844	1	23.09
																																dp2S1_NRE	50508	1	22.75
																																dp2S1_int	29529	1	37.18
																																dp2S1_int	2874	1	30.45
																																dp2S1_int	17888	1	16.75
																																dp2S1_int	30456	1	16.17
																																dp2S1_int	2129	1	13.41
																																dp2S1_int	23451	1	12.99
																																dp2S1_int	1781	1	31.48
																																dp2S1_int	55383	1	15.92
																																dp2S1_int	3925	1	33
																																dp2S1_int	4373001	1	55.43
																																dp2S1_int	5930	1	56.44
																																dp2S1_int	5171	1	12.62
																																dp2S1_int	7819	1	56.16
																																dp2S1_int	12721	1	49.43
																																dp3S2_NRE	136081	2	15.915
																																dp3S2_NRE	327359	1	15.99
																																dp3S2_NRE	164777	3	16.0567
																																dp3S2_NRE	32038	2	16.31
																																dp3S2_NRE	214774	3	16.6167
																																dp3S2_NRE	8473	1	23.98
																																dp3S2_NRE	2210	1	27.92
																																dp3S2_NRE	3512	1	28.59
																																dp3S2_NRE	3859	2	28.915
																																dp3S2_NRE	1155	1	36.95
																																dp3S2_NRE	203705	3	16.75
																																dp3S2_NRE	4127	1	28.39
																																dp3S2_NRE	413604	2	16.22
																																dp3S3_NRE	18757	2	24.1
																																dp3S3_NRE	3297	1	41.48
																																dp4S0_int	13065	1	26.16
																																dp4S0_int	5637	1	29.1
																																dp4S0_int	30331	1	14.94
																																dp4S0_int	8611	1	14.17
																																dp4S0_int	15973	2	14.52
																																dp4S0_int	618673	1	12.98
																																dp4S0_int	275585	1	12.88
																																dp4S2_int	68763	1	23.1
																																dp4S2_int	1919	1	57.66
																																dp4S2_int	3456	1	56.58
																																dp4S2_int	144778	1	52.85
																																dp4S2_int	102117	1	51.97
																																dp4S2_int	21056	1	50.47
																																dp4S2_int	10870	1	49.03
																																dp4S2_int	13886	1	45.3
																																dp4S2_int	1167	1	38.62
																																dp4S2_int	29475	1	36.95
																																dp4S2_int	1553	1	36.6
																																dp4S2_int	2703	1	30.16
																																dp4S2_int	43425	2	28.465
																																dp4S2_int	17582	1	22.61
																																dp4S2_int	49660	2	28.725
																																dp4S3_NRE	6081	1	21.77
																																dp4S3_NRE	8399	1	22.05
																																dp4S3_NRE	3777	2	30.23
																																dp5S0_NRE	9744	1	15.63
																																dp5S0_NRE	10569	1	15.53
																																dp5S0_NRE	9881	1	12.79
																																dp5S0_NRE	13794	2	15.375
																																dp5S1_NRE	3766	1	29.29
																																dp5S2_NRE	631784	1	29.09
																																dp5S2_NRE	13702	1	30.6
																																dp5S2_NRE	15381	1	31.4
																																dp5S2_NRE	1831	1	12.98
																																dp5S2_NRE	838898	1	28.58
																																dp5S2_NRE	41257	1	22.42
																																dp5S2_NRE	12039	1	23.09
																																dp5S3_NRE	2474	2	35.075
																																dp5S3_NRE	2413	1	33.09
																																dp5S3_NRE	1326688	3	31.04
																																dp5S3_NRE	1731	1	36.95
																																dp5S3_NRE	2480	1	30.78
																																dp5S3_NRE	177544	3	28.4367
																																dp5S3_NRE	1657775	4	28.72
																																dp5S3_NRE	666407	1	29.69
																																dp5S3_NRE	4321	1	28.81
																																dp5S3_NRE	563602	1	30
																																dp5S3_NRE	21816	1	30.47
																																dp5S4_NRE	3435	2	34.795
																																dp5S4_NRE	51651	8	34.535
																																dp6S0_int	3458	1	43.86
																																dp6S0_int	2421	1	25.04
																																dp6S0_int	5053	1	23.09
																																dp6S0_int	3856	1	21.48
																																dp6S0_int	35941	1	21.13
																																dp6S0_int	17068036	2	15.53
																																dp6S0_int	10517099	1	15.4
																																dp6S2_int	3526	1	26.89
																																dp6S2_int	3577	1	36.96
																																dp6S3_int	124849	4	33.5
																																dp6S3_int	9688	1	33.39
																																dp6S3_int	4908	1	24.95
																																dp6S3_int	13721	1	14.45
																																dp6S3_int	58334	1	42.95
																																dp7S0_NRE	25385	1	14.94
																																dp7S0_NRE	33422	1	15.31
																																dp7S0_NRE	29359	1	15.53
																																dp7S0_NRE	24753	2	21.485
																																dp7S0_NRE	34052	1	15.17
																																dp7S2_NRE	3491	1	26.54
																																dp7S3_NRE	39016	2	32.86
																																dp7S4_NRE	352691	3	37.2
																																dp7S4_NRE	19999	1	24.41
																																dp7S4_NRE	464111	8	36.945
																																dp7S4_NRE	1769	1	33.51
																																dp7S4_NRE	16159	1	32.36
																																dp7S4_NRE	1109	1	43.04
																																dp7S4_NRE	3616	1	29.96
																																dp7S4_NRE	2374	1	29.56
																																dp7S4_NRE	2717	1	27.49
																																dp7S5_NRE	16292	3	42.1667
																																dp8S0_int	8888	1	25.59
																																dp8S0_int	6690	1	27.28
																																dp8S0_int	13337	1	26.73
																																dp8S0_int	1037	1	34.88
																																dp8S0_int	1115	1	35.35
																																dp8S0_int	44001	2	25.205
																																dp8S0_int	5852	1	27.57
																																dp8S0_int	6784	1	24.8
																																dp8S0_int	538929	2	22.615
																																dp8S0_int	17357	1	24.25
																																dp8S0_int	90414	2	24.555
																																dp8S0_int	13548908	3	21.4967
																																dp8S0_int	294098	2	22.35
																																dp8S0_int	908564	2	23.09
																																dp8S0_int	13023063	1	21.32
																																dp8S0_int	81310	1	23.88
																																dp8S0_int	212681	1	23.51
																																dp8S4_int	80864	1	54.83
																																dp8S4_int	72863	7	41.4043
																																dp9S0_NRE	8405	1	21.06
																																dp9S0_NRE	6550	1	20.87
																																dp9S1_NRE	11821	2	42.015
																																dp9S1_NRE	2173	1	29.34
																																dp9S2_NRE	55955	1	15.75
																																dp9S3_NRE	4537	2	35.115
																																dp9S3_NRE	2336	1	35.29
																																dp9S4_NRE	7599	2	40.585
																																dp9S4_NRE	1180	1	39.25
																																dp9S4_NRE	6376	1	40.88
																																dp9S4_NRE	1361	1	38.99
																																dp9S5_NRE	727485	11	42.8864
																																dp9S6_NRE	17087	2	45.575

## Sheet: ChB_intactCS
Summary	200626_21	Intact						200626_22	Intact						200626_23	Intact						Summary	Intact								200626_21	composition	sum_abundance	num_precursors	avg_rt_min		200626_22	composition	sum_abundance	num_precursors	avg_rt_min		200626_23	composition	sum_abundance	num_precursors	avg_rt_min
		composition	sum_abundance	avg_rt_min	rel ab				composition	sum_abundance	avg_rt_min	rel ab				composition	sum_abundance	avg_rt_min	rel ab				composition	rel ab 1	rel ab 2	rel ab 3	ave	SD				L10S3_EGS	6512	2	34.45			L10S1_S	2222	1	42.19			L10S3_EGS	1554	1	36.6
		L8S3_S	24382	31.08	0.16893				L8S3_S	23099	31.245	0.146121				L8S3_S	26482	31.275	0.183855				L8S3	0.26	0.34	0.4	0.333333	0.0702377				L10S3_EGS	1532	1	36.27			L10S2_SA	2039	1	41.11			L10S3_S	45772	2	33.7
		L8S3_SA	3927	31.19	0.0272082				L8S3_SA	4712	31.08	0.0298075				L8S3_SA	21447	31.255	0.148899				L9S3	2.89	2.69	2.37	2.65	0.262298				L10S3_S	26402	1	33.76			L10S2_SAN	1174	1	34.48			L10S3_SA	35588	2	33.69
		L8S3_SG	9365	30.76	0.0648853	0.261024				15659	31.2	0.0990568				L8S3_SG	9872	30.93	0.0685379	0.401292			L9S4	2.76	2.31	2.99	2.68667	0.345881				L10S3_S	22950	2	33.685			L10S3_EGS	3353	1	34.57			L10S3_SAN	11197	2	33.485
		L9S3_S	4937	30.89	0.0342059				L8S3_SG	9603	30.95	0.0607473	0.335733			L9S3_S	159783	31.1567	1.10932				L10S3	0.88	0.81	0.91	0.866667	0.051316				L10S3_SA	19331	1	33.78			L10S3_EGS	1978	1	34.41			L10S3_SG	38284	2	33.47
			169649	31.0725	1.17541				L9S3_S	159373	31.07	1.00817				L9S3_SA	151182	31.1467	1.0496				L10S4	0.46	0.21	0.16	0.276667	0.160728				L10S3_SA	21171	2	33.65			L10S3_S	48241	3	33.7			L10S4_EGS	6517	2	39.05
		L9S3_SA	147446	31.0967	1.02158				L9S3_SA	150498	31.0967	0.952031				L9S3_SAN	26693	30.87	0.18532				L11S4	3.84	2.09	3.18	3.03667	0.883761				L10S3_SAN	3924	1	33.55			L10S3_SA	2230	1	33.57			L10S4_EGS	1812	1	38.76
			3322	30.76	0.0230164				L9S3_SAN	3363	30.8	0.0212739				L9S3_SG	3508	30.56	0.0243548	2.3686			L11S5	2.37	2.13	2.48	2.32667	0.247487				L10S3_SG	33687	2	33.42			L10S3_SA	34631	2	33.68			L10S4_S	1732	1	37.64
			85985	30.615	0.595746					14727	30.93	0.0931611				L9S4_S	172306	34.5686	1.19626				L12S3	0.44	0.18	0.21	0.276667	0.0212132				L10S4_EGS	4219	1	38.32			L10S3_SAN	5777	1	33.46			L10S4_S	19766	3	37.82
			5279	30.5	0.0365755	2.88653			L9S3_SG	96600	30.6833	0.611079	2.68572				10550	34.77	0.073245				L12S4	1.38	1.16	1.18	1.24	0.0141421				L10S4_EGS	1793	1	38.56			L10S3_SAN	3632	1	33.59			L10S4_SG	3205	1	37.16
		L9S4_S	139396	34.4625	0.965803				L9S4_S	157836	34.665	0.99845				L9S4_SA	128805	34.542	0.894249				L12S5	0.6	0.38	0.6	0.526667	0.155563				L10S4_EGS	4782	1	38.72			L10S3_SG	35810	3	33.42			L10S5_SA	1923	1	11.74
			33727	35.06	0.233677				L9S4_SA	3334	34.49	0.0210905				L9S4_SAN	7509	34.31	0.0521324				L13S4	0.31	0.26	0.31	0.293333	0.0353553				L10S4_EGS	1887	1	41.2			L10S4_EGS	1721	1	38.83			L11S3_S	1869	1	37.51
		L9S4_SA	117950	34.498	0.817215					109270	34.605	0.691228					10392	34.4	0.0721481				L13S5	10.33	10.32	12.3	10.9833	1.40007				L10S4_S	21310	3	37.56			L10S4_EGS	1906	1	41.2			L11S3_S	15016	2	33.49
		L9S4_SAN	16215	34.28	0.112345				L9S4_SAN	8775	34.25	0.0555095				L9S4_SG	100586	34.2675	0.698334	2.98637			L13S6	2.86	2.72	2.01	2.53	0.502046				L10S4_S	1552	1	37.32			L10S4_S	6063	1	37.67			L11S3_SA	2087	1	37.53
		L9S4_SG	85352	34.26	0.59136				L9S4_SG	86273	34.2433	0.545752	2.31203			L10S3_S	45772	33.7	0.317779				L14S4	0.7	0.58	0.72	0.666667	0.0989949				L10S4_S	18352	2	37.845			L10S4_SA	14289	2	37.685			L11S3_SA	8714	1	33.5
			5031	35.06	0.0348572	2.75526			L10S3_S	48241	33.7	0.305166				L10S3_SA	35588	33.69	0.247075				L14S5	1.16	1.08	0	0.746667	0.763675				L10S4_SA	4344	1	37.85			L10S4_SG	12137	2	37.06			L11S3_SA	3504	1	33.59
		L10S3_S	26402	33.76	0.182926				L10S3_SA	34631	33.68	0.219071				L10S3_SAN	11197	33.485	0.0777369				L15S4	0.19	0	0	0.0633333	0				L10S4_SA	15270	2	37.56			L10S5_S	7384	1	24.6			L11S3_SG	8686	1	33.28
			22950	33.685	0.159009				L10S3_SAN	5777	33.46	0.0365446				L10S3_SG	38284	33.47	0.265793	0.908384			L15S5	0.34	0.54	0.64	0.506667	0.0707107				L10S4_SG	7782	1	36.93			L10S5_SA	2047	1	11.74			L11S3_SG	1939	1	36.95
		L10S3_SA	19331	33.78	0.133935					3632	33.59	0.0229756				L10S4_S	19766	37.82	0.137229				L15S6	10.37	7.21	9.01	8.86333	1.27279				L10S5_S	9041	1	24.55			L11S3_S	4578	1	33.58			L11S3_SG	1902	1	37.3
			21171	33.65	0.146683				L10S3_SG	35810	33.42	0.226529	0.810287			L10S4_SG	3205	37.16	0.0222512	0.15948			L15S7	3.52	1.43	1.99	2.31333	0.39598				L10S5_SA	2046	1	11.74			L11S3_S	8147	1	33.43			L11S4_EGS	15265	1	41.22
		L10S3_SAN	3924	33.55	0.0271874				L10S4_S	6063	37.67	0.0383538				L11S4_S	174320	37.535	1.21024				L16S5	0.32	0.41	0.25	0.326667	0.113137				L11S3_S	14469	2	33.445			L11S3_SA	7885	1	33.46			L11S4_S	1877	1	41.45
		L10S3_SG	33687	33.42	0.2334	0.88314			L10S4_SA	14289	37.685	0.0903904				L11S4_SA	138183	37.5075	0.959357				L16S6	0.51	0.63	0.55	0.563333	0.0565685				L11S3_S	1865	1	37.37			L11S3_SAN	3399	1	33.27			L11S4_S	1545	1	37.4
		L10S4_S	21310	37.56	0.147646				L10S4_SG	12137	37.06	0.0767771	0.205521			L11S4_SAN	27866	37.14	0.193464				L17S7	6.77	3.8	4.65	5.07333	0.601041				L11S3_S	1684	1	37.55			L11S3_SG	1833	1	36.77			L11S4_S	174320	6	37.535
			18352	37.845	0.127152				L11S4_S	151738	37.6533	0.959875				L11S4_SG	116978	37.115	0.812138	3.1752			L17S8	6.4	6.5	6.86	6.58667	0.254558				L11S3_SA	2164	1	37.44			L11S3_SG	11235	2	33.28			L11S4_SA	138183	4	37.5075
		L10S4_SA	4344	37.85	0.0300973					4334	37.54	0.0274163				L11S5_S	173488	41.76	1.20447				L18S7	1.98	3.04	1.51	2.17667	1.08187				L11S3_SAN	3794	1	33.21			L11S4_EGS	14766	1	41.24			L11S4_SA	6372	2	41.65
			15270	37.56	0.105798				L11S4_SA	3658	37.43	0.02314				L11S5_SA	91280	41.73	0.633726				L18S8	0.55	0	0	0.183333	0				L11S3_SG	3882	1	33.17			L11S4_S	151738	3	37.6533			L11S4_SAN	2235	1	11.51
		L10S4_SG	7782	36.93	0.0539175	0.46461			L11S4_SAN	33259	37.0533	0.210392				L11S5_SAN	9153	41.44	0.0635461				L19S7	0.61	0.42	0.84	0.623333	0.296985				L11S4_EGS	13267	1	41.19			L11S4_S	4334	1	37.54			L11S4_SAN	27866	2	37.14
		L11S4_S	189736	37.52	1.31458				L11S4_SG	137703	37.056	0.871091	2.09191			L11S5_SG	83439	41.458	0.579288	2.48103			L19S8	12.7	17.52	13.84	14.6867	2.60215				L11S4_S	189736	6	37.52			L11S4_S	1398	1	37.41			L11S4_SG	2095	1	41.38
			47860	37.355	0.331597				L11S5_S	165464	41.7313	1.0467				L12S3_S	11353	35.99	0.07882				L19S9	3.48	3.34	2.82	3.21333	0.367696				L11S4_S	1563	1	37.67			L11S4_SA	3658	1	37.43			L11S4_SG	116978	4	37.115
		L11S4_SA	145622	37.555	1.00894				L11S5_SA	89935	41.698	0.568917				L12S3_SA	8939	36.06	0.0620604				L20S7	0.78	0.84	1.02	0.88	0.127279				L11S4_S	47860	2	37.355			L11S4_SA	2830	1	41.54			L11S5_S	1050	1	11.69
		L11S4_SAN	31549	36.945	0.218587				L11S5_SAN	8022	41.53	0.0507461				L12S3_SG	10284	35.58	0.0713983	0.212279			L20S8	2.12	1.11	1.1	1.44333	0.00707107				L11S4_SA	2754	1	41.61			L11S4_SAN	33259	3	37.0533			L11S5_S	3489	1	32.91
			4481	36.65	0.0310465				L11S5_SG	74015	41.4225	0.468209	2.13458			L12S4_S	12593	41.155	0.0874289				L21S8	0	0.38	1	0.46	0.438406				L11S4_SA	145622	2	37.555			L11S4_SG	137703	5	37.056			L11S5_S	173488	7	41.76
			5441	37.2	0.0376979				L12S3_S	15836	36.0633	0.100176					80019	41.07	0.555544				L21S9	7.87	10.93	11.04	9.94667	0.0777817				L11S4_SA	2549	2	37.2			L11S4_SG	2026	1	41.47			L11S5_SA	91280	3	41.73
		L11S4_SG	20439	36.62	0.141611				L12S3_SA	9306	36.08	0.0588685				L12S4_SA	68010	41.0475	0.47217				L21S10	4.41	1.12	0	1.84333	0.79196				L11S4_SA	2916	2	36.94			L11S5_EGS	6923	1	42.75			L11S5_SA	1428	1	41.39
			109662	36.94	0.759792	3.84385			L12S3_SAN	3542	35.45	0.0224062	0.181451			L12S4_SAN	8648	40.89	0.0600401	1.17518			L23S10	4.98	7.27	8.22	6.82333	0.671751				L11S4_SAN	31549	2	36.945			L11S5_S	165464	8	41.7313			L11S5_SAN	9153	1	41.44
		L11S5_S	157774	41.7233	1.09313				L12S4_S	81853	41.08	0.517791				L12S5_S	41885	42.8025	0.290793				L23S11	0	1.4	1.04	0.813333	0.254558				L11S4_SAN	4481	1	36.65			L11S5_SA	89935	5	41.698			L11S5_SG	83439	5	41.458
		L11S5_SA	96193	41.676	0.666472				L12S4_SA	5259	40.9	0.0332678				L12S5_SA	23809	42.87	0.165298				L25S10	0	0	0.13	0.0433333	0.0919239				L11S4_SAN	1025	1	36.71			L11S5_SA	2877	1	50.92			L11S6_SA	59547	1	53.6
		L11S5_SAN	8456	41.41	0.0585873					47676	41.07	0.301592				L12S5_SG	20950	42.67	0.145449	0.601539			L25S11	0.71	4.86	2.97	2.84667	1.33643				L11S4_SAN	1247	1	36.83			L11S5_SAN	8022	1	41.53			L12S2_SA	11111	1	52.13
		L11S5_SG	75219	41.4425	0.521154				L12S4_SAN	8725	40.79	0.0551932				L13S4_S	18901	40.925	0.131223				L25S12	0.17	0	0.72	0.296667	0.509117				L11S4_SAN	5441	1	37.2			L11S5_SG	74015	4	41.4225			L12S3_EGS	2779	1	35.6
			4045	41.595	0.0280257	2.36737			L12S4_SG	36187	40.8	0.228914					3367	41.04	0.0233759													L11S4_SG	2588	1	37.35			L11S6_S	3561	1	22.96			L12S3_S	11353	1	35.99
		L12S3_S	11580	35.72	0.0802319					3814	41.28	0.0241269	1.16089			L13S4_SA	12579	40.94	0.0873317													L11S4_SG	20439	1	36.62			L11S6_S	7133	1	23.49			L12S3_SA	1604	1	35.86
			14579	35.845	0.10101				L12S5_S	32972	42.9	0.208577				L13S4_SG	10137	40.41	0.0703777	0.312308												L11S4_SG	109662	2	36.94			L12S2_EGS	12066	1	37.44			L12S3_SA	8939	1	36.06
		L12S3_SA	7842	36.09	0.0543332				L12S5_SA	27521	42.8533	0.174094	0.382671			L13S5_S	690242	42.719	4.79211													L11S5_S	157774	9	41.7233			L12S3_S	15836	3	36.0633			L12S3_SAN	1723	1	48.32
			9396	35.7	0.0651001				L13S4_S	17255	40.79	0.109153				L13S5_SA	488564	42.6987	3.39193													L11S5_S	3912	1	32.93			L12S3_SA	9306	1	36.08			L12S3_SAN	13171	1	41.75
		L12S3_SG	9221	35.47	0.0638876				L13S4_SA	13948	40.755	0.0882332				L13S5_SAN	93548	42.61	0.649472													L11S5_S	1074	1	11.69			L12S3_SAN	12911	1	41.73			L12S3_SG	10284	1	35.58
			10687	35.695	0.0740447	0.438608			L13S4_SG	9517	40.31	0.0602033	0.257589			L13S5_SG	499049	42.5967	3.46473	12.2982												L11S5_SA	96193	5	41.676			L12S3_SAN	3542	1	35.45			L12S4_S	12593	2	41.155
		L12S4_S	84528	40.9133	0.585651				L13S5_S	623701	42.735	3.94545				L13S6_S	165936	44.63	1.15204													L11S5_SAN	8456	1	41.41			L12S3_SG	2139	1	35.56			L12S4_S	80019	2	41.07
		L12S4_SA	65993	40.9133	0.457232				L13S5_SA	449788	42.6871	2.8453				L13S6_SA	123322	44.5967	0.856182	2.00822												L11S5_SG	75219	4	41.4425			L12S4_EGS	6119	1	41.53			L12S4_SA	68010	4	41.0475
		L12S4_SAN	8807	40.88	0.0610192				L13S5_SAN	90757	42.5633	0.574117				L14S4_S	39767	42.225	0.276089													L11S5_SG	4045	2	41.595			L12S4_EGS	6059	1	42.51			L12S4_SAN	5255	1	21.86
		L12S4_SG	39535	40.89	0.273918	1.37782			L13S5_SG	466750	42.585	2.9526	10.3175			L14S4_SA	31200	42.225	0.216611													L11S6_S	3755	1	22.92			L12S4_S	81853	4	41.08			L12S4_SAN	8648	1	40.89
		L12S5_S	5904	42.95	0.0409058				L13S6_S	204838	44.6671	1.29578				L14S4_SAN	6022	42.01	0.0418087													L11S6_SG	1533	1	39.58			L12S4_SA	5259	1	40.9			L12S4_SG	1644	1	35.75
			35122	42.77	0.243342				L13S6_SA	127467	44.7167	0.80634				L14S4_SG	26761	42	0.185792	0.720301												L12S3_S	11580	1	35.72			L12S4_SA	47676	1	41.07			L12S4_SG	1054	1	40.45
		L12S5_SA	27682	42.79	0.191794				L13S6_SAN	14326	44.41	0.0906244				L15S5_S	31160	43.79	0.216333													L12S3_S	14579	2	35.845			L12S4_SAN	8725	1	40.79			L12S5_S	41885	4	42.8025
		L12S5_SG	18160	42.77	0.125821	0.601864			L13S6_SG	82979	44.32	0.524914	2.71766				8705	43.62	0.0604358													L12S3_S	1517	1	41.02			L12S4_SG	1884	1	35.78			L12S5_SA	23809	1	42.87
		L13S4_S	25409	40.8633	0.176046				L14S4_S	39012	42.13	0.246785				L15S5_SA	21419	43.69	0.148705													L12S3_SA	7842	1	36.09			L12S4_SG	36187	1	40.8			L12S5_SAN	2760	1	42.67
		L13S4_SA	16416	40.88	0.113738				L14S4_SA	29337	42.145	0.185582				L15S5_SG	31166	43.59	0.216375	0.641849												L12S3_SA	9396	1	35.7			L12S4_SG	3814	1	41.28			L12S5_SG	20950	1	42.67
		L13S4_SG	3015	39.03	0.0208894	0.310673			L14S4_SG	23510	42.01	0.148721	0.581088			L15S6_S	494026	45.914	3.42985													L12S3_SAN	5074	1	50.88			L12S5_EGS	5607	1	43.27			L12S6_EGS	3992	1	50.81
		L13S5_S	5397	42.425	0.037393				L14S5_S	95153	44.0067	0.601926					6116	45.68	0.0424613													L12S3_SG	9221	1	35.47			L12S5_S	32972	1	42.9			L12S6_EGS	4203	1	42.65
			595896	42.7188	4.12866				L14S5_SA	56965	44	0.360353				L15S6_SA	350214	45.92	2.43142													L12S3_SG	1763	1	35.38			L12S5_SA	27521	3	42.8533			L13S3_EGS	1543	1	35.42
			32221	43.61	0.223243				L14S5_SAN	11913	43.79	0.0753601					4392	45.53	0.0304921													L12S3_SG	10687	2	35.695			L13S3_SG	5500	1	35.46			L13S3_S	5678	1	35.71
		L13S5_SA	352044	42.6667	2.43913				L14S5_SG	6893	43.89	0.0436042	1.08124			L15S6_SAN	67615	45.685	0.469428													L12S4_EGS	6059	1	41.58			L13S4_EGS	3790	1	42.45			L13S3_SA	3799	1	35.83
			3163	44.75	0.0219148				L15S5_S	39103	43.76	0.24736				L15S6_SG	374922	45.636	2.60295	9.0066												L12S4_S	1062	1	41.22			L13S4_S	17255	1	40.79			L13S3_SG	5083	1	35.54
			16387	43.62	0.113537				L15S5_SA	5562	43.89	0.0351845				L15S7_S	161647	48.2967	1.12226													L12S4_S	84528	3	40.9133			L13S4_S	12273	1	42.69			L13S4_S	18901	2	40.925
		L13S5_SAN	58746	42.48	0.407021					21378	43.76	0.135234				L15S7_SA	114928	48.2525	0.797906													L12S4_SA	65993	3	40.9133			L13S4_SA	13948	2	40.755			L13S4_S	3367	1	41.04
		L13S5_SG	416191	42.4686	2.88357				L15S5_SG	19884	43.67	0.125784	0.543563			L15S7_SAN	9965	47.93	0.0691836	1.98935												L12S4_SAN	8807	1	40.88			L13S4_SA	7923	1	42.73			L13S4_S	1574	1	39.09
			6722	43.62	0.0465733				L15S6_S	420180	45.7667	2.658				L16S5_S	21049	45.195	0.146136													L12S4_SG	39535	1	40.89			L13S4_SAN	2639	1	40.33			L13S4_S	11314	1	42.79
			3598	42.71	0.0249287	10.326				6470	45.92	0.0409284				L16S5_SA	14675	45.04	0.101883	0.248019												L12S5_EGS	2296	1	40.87			L13S4_SG	7526	1	42.57			L13S4_SA	1211	1	39.14
		L13S6_S	190581	44.63	1.32044				L15S6_SA	287207	45.7725	1.81683				L16S6_S	72499	47.69	0.503336													L12S5_S	6413	1	43.61			L13S4_SG	23953	1	53.81			L13S4_SA	12579	1	40.94
		L13S6_SA	123798	44.6125	0.857733					46961	45.63	0.297069					3229	47.35	0.0224178													L12S5_S	5904	2	42.95			L13S4_SG	9517	1	40.31			L13S4_SA	2435	1	43.27
		L13S6_SAN	12309	44.38	0.0852827				L15S6_SAN	47581	45.65	0.300991				L16S6_SG	3605	47.18	0.0250283	0.550782												L12S5_S	35122	1	42.77			L13S4_SG	2665	1	39.13			L13S4_SAN	13140	1	54.23
		L13S6_SG	78931	44.3733	0.546872				L15S6_SG	331206	45.6275	2.09517	7.20899			L17S7_S	305663	49.9875	2.12211													L12S5_SA	27682	2	42.79			L13S5_EGS	19393	1	44.21			L13S4_SAN	4261	2	42.57
			7265	44.28	0.0503355	2.86066			L15S7_S	115558	48.1	0.731005				L17S7_SA	184147	49.97	1.27847													L12S5_SG	2550	1	42.48			L13S5_S	623701	8	42.735			L13S4_SG	20527	1	54.11
		L14S4_S	37736	42.0833	0.261453				L15S7_SA	6770	47.875	0.0428261				L17S7_SG	179482	49.5	1.24608	4.64666												L12S5_SG	18160	1	42.77			L13S5_SA	1263	1	42.27			L13S4_SG	3183	1	39.13
		L14S4_SA	28809	42.12	0.199603				L15S7_SAN	10004	47.85	0.063284				L17S8_S	444096	51.402	3.08321													L12S5_SG	9728	1	54.17			L13S5_SA	449788	7	42.6871			L13S4_SG	10137	1	40.41
		L14S4_SAN	5091	41.98	0.0352729				L15S7_SG	93693	47.8133	0.59269	1.4298			L17S8_SA	304254	51.4	2.11233													L13S3_S	6133	1	35.71			L13S5_SA	3173	1	44.67			L13S4_SG	1147	1	40.85
		L14S4_SG	29258	41.9833	0.202714	0.699043			L16S5_S	27307	45.08	0.172741				L17S8_SG	240405	51.31	1.66905	6.86459												L13S3_SA	4059	1	35.71			L13S5_SAN	90757	3	42.5633			L13S5_S	690242	10	42.719
		L14S5_S	87626	43.9667	0.607116				L16S5_SA	20151	45.14	0.127473				L18S7_SA	144664	51.2233	1.00435													L13S3_SG	3838	1	35.17			L13S5_SG	466750	8	42.585			L13S5_SA	488564	8	42.6987
		L14S5_SA	50849	43.925	0.352307				L16S5_SAN	3336	44.62	0.0211031				L18S7_SG	73220	51.25	0.508341	1.51269												L13S4_S	10777	1	42.66			L13S5_SG	2719	1	44.26			L13S5_SA	2954	1	44.59
		L14S5_SAN	11351	43.69	0.0786452				L16S5_SG	13842	44.73	0.0875627	0.408879			L19S7_S	71922	51.06	0.49933													L13S4_S	25409	3	40.8633			L13S6_S	204838	7	44.6671			L13S5_SAN	93548	3	42.61
		L14S5_SG	16878	43.855	0.116939	1.15501			L16S6_S	54672	47.55	0.345848					5133	51.64	0.0356367													L13S4_S	1501	1	38.99			L13S6_SA	127467	3	44.7167			L13S5_SG	26081	1	54.63
		L15S4_S	12286	42.06	0.0851234				L16S6_SA	37038	47.21	0.234298				L19S7_SA	3449	51.74	0.0239452													L13S4_SA	16416	2	40.88			L13S6_SAN	14326	1	44.41			L13S5_SG	499049	9	42.5967
		L15S4_SA	7180	42.05	0.0497465				L16S6_SAN	8251	47.13	0.0521948	0.63234				20682	51.05	0.143588													L13S4_SA	1486	1	44.47			L13S6_SG	1231	1	44.22			L13S6_EGS	13158	1	44.45
		L15S4_SG	7834	41.85	0.0542778	0.189148			L17S7_S	4722	50.13	0.0298708				L19S7_SG	19779	51.01	0.137319	0.839818												L13S4_SA	7659	1	42.68			L13S6_SG	82979	1	44.32			L13S6_S	165936	2	44.63
		L15S5_S	37016	43.7	0.256465					241512	49.825	1.52777				L19S8_S	569314	51.6575	3.95255													L13S4_SAN	2240	1	40.02			L14S3_S	4188	1	38.81			L13S6_S	2413	1	44.79
		L15S5_SA	7285	43.7	0.050474				L17S7_SA	171343	49.84	1.08389				L19S8_SA	621806	51.6233	4.31698													L13S4_SAN	2026	1	40.63			L14S3_SA	9737	1	53.86			L13S6_SA	123322	3	44.5967
		L15S5_SAN	4667	43.34	0.0323352	0.339274			L17S7_SAN	6408	49.14	0.0405362				L19S8_SAN	88132	51.56	0.61187													L13S4_SG	3015	1	39.03			L14S3_SAN	1341	1	38.27			L13S6_SA	2126	1	44.89
		L15S6_S	440396	45.6262	3.05128				L17S7_SG	34107	49.1033	0.215756				L19S8_SG	713537	51.552	4.95384	13.8352												L13S5_EGS	17532	1	44.17			L14S4_EGS	4568	1	41.93			L14S3_S	4895	1	39.06
			3650	45.93	0.025289					142888	49.255	0.903891	3.80172			L19S9_S	161726	52.22	1.12281													L13S5_EGS	6105	1	42.48			L14S4_S	39012	2	42.13			L14S3_SA	3543	1	38.96
		L15S6_SA	576382	45.646	3.99345				L17S8_S	497730	51.395	3.14858				L19S9_SA	145244	52.21	1.00838													L13S5_EGS	2066	1	44.06			L14S4_SA	29337	2	42.145			L14S3_SAN	1213	1	38.52
			3761	46.06	0.026058				L17S8_SA	303658	51.3867	1.9209				L19S9_SG	98910	52.2	0.686698	2.81789												L13S5_EGS	1670	1	42.94			L14S4_SG	23510	1	42.01			L14S3_SG	4233	1	38.5
			14489	45.92	0.100387				L17S8_SG	225697	51.3133	1.42773	6.49721			L20S7_S	43645	51.43	0.303012													L13S5_S	5397	2	42.425			L14S5_S	95153	3	44.0067			L14S4_S	39767	2	42.225
		L15S6_SAN	68921	45.52	0.477518				L18S7_S	233003	51.2	1.47395				L20S7_SA	32486	51.45	0.225539													L13S5_S	595896	8	42.7188			L14S5_SA	56965	2	44			L14S4_SA	31200	2	42.225
		L15S6_SG	381237	45.57	2.6414				L18S7_SA	141985	51.2067	0.898179				L20S7_SAN	38469	52.28	0.267077													L13S5_S	32221	2	43.61			L14S5_SAN	11913	1	43.79			L14S4_SAN	6022	1	42.01
			7289	45.3	0.0505017	10.3659			L18S7_SG	105300	51.255	0.666114	3.03824			L20S7_SG	32896	51.31	0.228386	1.02401												L13S5_SA	352044	6	42.6667			L14S5_SG	6893	2	43.89			L14S4_SG	26761	1	42
		L15S7_S	128693	48.4133	0.891648				L19S7_S	26978	51.09	0.170659				L20S8_SA	73764	51.97	0.512118													L13S5_SA	3163	1	44.75			L14S6_SG	20214	1	45.76			L14S4_SG	1444	1	42.11
			174197	47.95	1.20692				L19S7_SA	17627	51.62	0.111506				L20S8_SG	84789	52.01	0.588661	1.10078												L13S5_SA	16387	1	43.62			L14S6_SG	1338	1	41.56			L14S5_S	109706	4	44.095
		L15S7_SA	109496	47.906	0.758642				L19S7_SG	21989	51.55	0.1391	0.421265			L21S8_S	65304	51.95	0.453383													L13S5_SAN	1331	1	44.01			L14S6_SG	2653	1	45.54			L14S5_SA	72190	2	44.085
		L15S7_SAN	8262	47.64	0.0572432				L19S8_S	1103413	51.58	6.98005				L21S8_SA	35909	51.8	0.249304													L13S5_SAN	58746	1	42.48			L14S6_SG	1097	1	46.11			L14S5_SA	7656	2	43.98
			7764	47.9	0.0537928				L19S8_SA	707811	51.61	4.47752				L21S8_SG	42392	51.79	0.294313	0.997												L13S5_SG	416191	7	42.4686			L14S7_S	142123	1	55.25			L14S5_SAN	11817	1	43.77
		L15S7_SG	4346	47.91	0.0301112				L19S8_SAN	89491	51.525	0.566108				L21S9_S	776405	52.544	5.39031													L13S5_SG	6722	1	43.62			L15S4_S	10467	1	42.11			L14S5_SG	59415	1	43.83
			70809	47.64	0.490599				L19S8_SG	868244	51.535	5.4924	17.5161			L21S9_SA	415790	52.5175	2.88669													L13S5_SG	3598	1	42.71			L15S4_SA	6736	1	42.09			L14S6_EGS	6668	1	46.69
			3908	47.4	0.0270765	3.51603			L19S9_S	282572	52.234	1.78751				L21S9_SAN	27074	52.42	0.187965													L13S6_S	2523	1	44.48			L15S4_SG	7052	1	41.79			L14S6_S	30347	1	46.05
		L16S5_S	32207	44.9333	0.223146				L19S9_SA	155228	52.255	0.981952				L21S9_SG	371025	52.41	2.5759	11.0409												L13S6_S	190581	5	44.63			L15S5_S	1161	1	44.22			L14S6_SA	21159	1	46.07
		L16S5_SG	14270	44.9	0.0988695	0.322015			L19S9_SG	90883	52.1	0.574914	3.34438			L23S10_S	626789	53.28	4.35158													L13S6_SA	123798	4	44.6125			L15S5_S	1570	1	45.4			L15S4_S	2770	1	42.01
		L16S6_S	3587	47.41	0.0248525				L20S7_S	62158	51.385	0.393203				L23S10_SA	123596	53.31	0.858084													L13S6_SAN	12309	1	44.38			L15S5_S	2267	1	45.96			L15S4_SG	1812	1	45.57
			4315	47.27	0.0298964				L20S7_SA	35174	51.41	0.222506				L23S10_SG	434224	53.035	3.01467	8.22433												L13S6_SG	78931	3	44.3733			L15S5_S	39103	3	43.76			L15S4_SG	9294	1	41.97
			12536	47.09	0.0868555				L20S7_SG	34692	51.33	0.219457	0.835167			L23S11_S	74700	53.8	0.518616													L13S6_SG	7265	1	44.28			L15S5_SA	2622	1	47.84			L15S5_EGS	3875	1	43.57
		L16S6_SA	3994	47.01	0.0276724				L20S8_S	87816	52	0.555513				L23S11_SG	74856	53.77	0.519699	1.03832												L13S7_S	2677	1	47.95			L15S5_SA	5562	1	43.89			L15S5_S	1809	1	48.05
		L16S6_SAN	8328	46.93	0.0577004				L20S8_SA	65428	51.89	0.413889				L25S10_SG	18877	53.38	0.131057	0.131057												L13S7_SA	3387	1	43.77			L15S5_SA	21378	1	43.76			L15S5_S	11066	2	45.85
		L16S6_SG	40894	47.11	0.283334	0.510311				21614	51.97	0.136727	1.10613			L25S11_S	219163	54.06	1.52157													L13S7_SAN	4389	1	24.84			L15S5_SA	2837	1	46.08			L15S5_S	31160	1	43.79
		L17S7_S	166375	49.77	1.15273				L21S8_S	24415	51.78	0.154446				L25S11_SAN	7818	53.67	0.0542777													L14S3_S	2880	1	38.36			L15S5_SG	6003	1	45.65			L15S5_S	8705	2	43.62
			160643	49.56	1.11301				L21S8_SG	36328	51.75	0.229806	0.384252			L25S11_SG	13530	54.19	0.0939341													L14S3_S	4763	1	38.87			L15S5_SG	2060	1	45.14			L15S5_S	7326	1	46.03
			14170	50.44	0.0981767				L21S9_S	707392	52.4633	4.47487					186757	53.86	1.29659	2.96637												L14S3_SA	1084	1	39.53			L15S5_SG	19884	1	43.67			L15S5_SA	21419	1	43.69
			203032	49.025	1.4067				L21S9_SA	499832	52.435	3.16187				L25S12_S	54549	55.09	0.378715													L14S3_SA	3251	1	38.94			L15S6_EGS	9671	1	45.66			L15S5_SA	2625	1	45.74
		L17S7_SA	132914	49	0.920893				L21S9_SG	519931	52.3525	3.28902	10.9258			L25S12_SG	48487	54.67	0.336629	0.715343												L14S3_SA	2688	1	38.34			L15S6_S	420180	3	45.7667			L15S5_SAN	1361	1	45.57
			31625	49.78	0.219113				L21S10_S	75947	52.87	0.480431					14403710		100	100												L14S3_SAN	1333	1	38.03			L15S6_S	6470	1	45.92			L15S5_SG	31166	3	43.59
		L17S7_SAN	32834	49.035	0.22749				L21S10_SG	100753	52.74	0.63735	1.11778																			L14S3_SAN	12249	1	42.78			L15S6_S	1174	1	47.35			L15S5_SG	7063	1	45.66
		L17S7_SG	235851	49	1.63409	6.77221			L23S10_S	601316	53.13	3.80385																				L14S3_SG	4731	1	38.35			L15S6_S	2498	1	48.13			L15S5_SG	3675	2	45.91
		L17S8_S	455362	51.3583	3.15497				L23S10_SA	328385	53.125	2.07732																				L14S4_S	37736	3	42.0833			L15S6_S	1303	1	46.26			L15S6_S	1458	1	46.45
		L17S8_SA	277645	51.35	1.92366				L23S10_SAN	38598	53.12	0.244166																				L14S4_SA	28809	2	42.12			L15S6_SA	1178	1	48.64			L15S6_S	494026	5	45.914
		L17S8_SG	190980	51.32	1.3232	6.40183				15603	52.66	0.0987026																				L14S4_SAN	5091	1	41.98			L15S6_SA	287207	4	45.7725			L15S6_S	6116	1	45.68
		L18S7_S	198811	51.16	1.37746					29458	53.33	0.186347																				L14S4_SG	29258	3	41.9833			L15S6_SA	46961	2	45.63			L15S6_S	1089	1	45.27
		L18S7_SA	51334	51.12	0.355667				L23S10_SG	136575	53.03	0.863956	7.27434																			L14S4_SG	1216	1	41.79			L15S6_SAN	47581	1	45.65			L15S6_S	2818	1	48.22
		L18S7_SG	35419	51.14	0.2454	1.97853			L23S11_S	220854	53.725	1.39709	1.39709																			L14S5_EGS	5489	1	45.57			L15S6_SG	331206	4	45.6275			L15S6_SA	3235	1	48.46
		L18S8_S	30041	51.75	0.208139				L25S11_S	372046	53.93	2.35351																				L14S5_S	87626	3	43.9667			L15S6_SG	2006	1	45.91			L15S6_SA	1898	1	48.35
		L18S8_SA	25050	51.67	0.173559				L25S11_SA	184909	53.77	1.16971																				L14S5_SA	50849	2	43.925			L15S7_S	1401	1	48.38			L15S6_SA	1434	1	46.54
		L18S8_SG	24292	51.7	0.168307	0.550004			L25S11_SAN	26315	53.84	0.166465																				L14S5_SAN	11351	1	43.69			L15S7_S	115558	1	48.1			L15S6_SA	350214	3	45.92
		L19S7_S	53107	51.0033	0.367951				L25S11_SG	185190	53.75	1.17149	4.86118																			L14S5_SG	16878	2	43.855			L15S7_SA	1341	1	48.12			L15S6_SA	4392	1	45.53
			6229	52.01	0.0431575					15808102		100	100																			L14S6_SA	24552	2	45.815			L15S7_SA	6770	2	47.875			L15S6_SAN	67615	2	45.685
			14727	51.62	0.102036																											L14S6_SAN	6805	1	46.54			L15S7_SAN	3855	1	49.3			L15S6_SG	374922	5	45.636
		L19S7_SG	14672	50.91	0.101655	0.614799																										L14S6_SG	1011	1	45.75			L15S7_SAN	10004	1	47.85			L15S7_S	161647	3	48.2967
		L19S8_S	778182	51.6275	5.39162																											L15S4_S	12286	2	42.06			L15S7_SG	93693	3	47.8133			L15S7_S	1451	1	48.51
		L19S8_SA	430327	51.59	2.98151																											L15S4_SA	7180	1	42.05			L15S7_SG	1474	1	47.39			L15S7_SA	114928	4	48.2525
		L19S8_SG	624266	51.5125	4.32522	12.6984																										L15S4_SG	7834	1	41.85			L16S3_SA	3741	1	41.47			L15S7_SAN	9965	1	47.93
		L19S9_S	264687	52.1833	1.83388																											L15S5_EGS	1265	1	45.3			L16S3_SG	4361	1	41.3			L16S3_S	5699	1	41.61
		L19S9_SA	148805	52.135	1.03099																											L15S5_S	2298	1	45.48			L16S5_S	27307	2	45.08			L16S4_S	8750	1	43.23
		L19S9_SG	88072	52.11	0.610206	3.47508																										L15S5_S	37016	2	43.7			L16S5_SA	20151	2	45.14			L16S4_SA	5218	1	43.15
		L20S7_S	42907	51.38	0.297281																											L15S5_S	2116	1	46.01			L16S5_SAN	3336	1	44.62			L16S4_SAN	1230	1	46.73
		L20S7_SA	32885	51.33	0.227843																											L15S5_S	1391	1	46.29			L16S5_SAN	68171	1	47.87			L16S4_SG	8331	1	42.81
		L20S7_SAN	5299	51.16	0.036714																											L15S5_SA	2099	1	48.38			L16S5_SG	13842	1	44.73			L16S5_S	21049	2	45.195
		L20S7_SG	31747	51.3	0.219959	0.781797																										L15S5_SA	3784	1	45.71			L16S6_S	54672	2	47.55			L16S5_SA	14675	1	45.04
		L20S8_S	123568	51.925	0.856139																											L15S5_SA	1953	1	48.18			L16S6_S	1012	1	40.93			L16S6_EGS	3188	1	49.09
		L20S8_SA	70326	51.89	0.487253																											L15S5_SA	7285	2	43.7			L16S6_SA	1010	1	47.13			L16S6_S	72499	2	47.69
		L20S8_SG	111549	51.905	0.772866	2.11626																										L15S5_SAN	1996	1	45.54			L16S6_SA	37038	1	47.21			L16S6_S	3229	1	47.35
		L21S9_S	734289	52.49	5.08751																											L15S5_SAN	4667	1	43.34			L16S6_SAN	8251	1	47.13			L16S6_SAN	5082	1	51.06
		L21S9_SA	60821	52.395	0.421397																											L15S5_SG	6945	1	45.42			L16S7_EGS	9283	1	51.03			L16S6_SG	3605	1	47.18
		L21S9_SG	340472	52.28	2.35896	7.86786																										L15S6_S	2402	1	48.24			L16S7_SA	3218	1	50.69			L16S7_S	22598	1	50.67
		L21S10_S	303083	52.905	2.09991																											L15S6_S	440396	8	45.6262			L16S7_SG	10529	1	49.88			L16S7_SA	13136	1	50.04
		L21S10_SA	206967	52.93	1.43397																											L15S6_S	3650	1	45.93			L16S8_S	2701	1	50.76			L16S7_SG	11420	1	50.02
		L21S10_SG	126749	52.82	0.878179	4.41205																										L15S6_S	2535	1	47.86			L16S8_SA	1158	1	49.84			L16S8_S	7914	1	50.52
		L23S10_S	406390	53.09	2.81567																											L15S6_SA	576382	5	45.646			L17S5_EGS	4194	1	42.12			L17S5_S	4520	1	44.66
		L23S10_SA	149304	53.2	1.03445																											L15S6_SA	5122	2	48.55			L17S5_S	5333	1	44.72			L17S5_SG	3838	1	44.6
		L23S10_SG	137199	52.86	0.950581																											L15S6_SA	3761	1	46.06			L17S5_SG	4194	1	42.12			L17S6_S	4518	1	49.72
			25429	53.17	0.176184	4.97688																										L15S6_SA	1736	1	45.25			L17S5_SG	3057	1	49.35			L17S6_S	16243	1	47.39
		L25S11_S	102257	54.12	0.708486	0.708486																										L15S6_SA	14489	2	45.92			L17S6_EGS	2101	1	47.11			L17S6_S	5067	1	50.12
		L25S12_S	24789	54.54	0.17175	0.17175																										L15S6_SAN	2922	1	45.05			L17S6_S	16616	1	47.11			L17S6_SA	1577	1	49.92
			14433167		100	100																										L15S6_SAN	68921	2	45.52			L17S6_S	4712	1	49.59			L17S6_SAN	1478	1	49.41
																																L15S6_SG	1748	1	47.52			L17S6_SA	9991	1	51.41			L17S6_SG	4252	1	49.32
																																L15S6_SG	381237	5	45.57			L17S6_SA	11878	1	47.12			L17S6_SG	11649	1	46.78
																																L15S6_SG	7289	2	45.3			L17S6_SAN	1558	1	49.15			L17S6_SG	3332	1	46.84
																																L15S6_SG	3050	1	42.39			L17S6_SG	5933	2	49.505			L17S6_SG	1408	1	50.04
																																L15S7_EGS	27492	1	55.16			L17S6_SG	2986	1	46.5			L17S6_SG	1180	1	50.32
																																L15S7_S	1516	1	48.57			L17S7_EGS	3934	1	49.26			L17S7_EGS	21370	2	49.495
																																L15S7_S	128693	3	48.4133			L17S7_EGS	2905	1	49.82			L17S7_EGS	4742	1	49.33
																																L15S7_S	174197	7	47.95			L17S7_S	4722	2	50.13			L17S7_S	11429	1	51.48
																																L15S7_SA	109496	5	47.906			L17S7_S	241512	2	49.825			L17S7_S	305663	4	49.9875
																																L15S7_SAN	8262	1	47.64			L17S7_S	1688	1	49.75			L17S7_S	1562	1	50.2
																																L15S7_SAN	7764	1	47.9			L17S7_S	1592	1	50.28			L17S7_SA	184147	2	49.97
																																L15S7_SG	4346	1	47.91			L17S7_SA	1342	1	50.19			L17S7_SG	1506	1	49.14
																																L15S7_SG	70809	1	47.64			L17S7_SA	171343	4	49.84			L17S7_SG	8092	1	51.34
																																L15S7_SG	3908	1	47.4			L17S7_SA	1606	1	49.57			L17S7_SG	179482	2	49.5
																																L16S3_EGS	15022	1	43.74			L17S7_SAN	6408	1	49.14			L17S8_EGS	3381	1	41.98
																																L16S3_S	5369	1	41.55			L17S7_SG	34107	3	49.1033			L17S8_S	444096	5	51.402
																																L16S3_SA	4365	1	41.46			L17S7_SG	142888	2	49.255			L17S8_SA	304254	5	51.4
																																L16S4_SAN	7236	1	45.8			L17S7_SG	1522	1	49.55			L17S8_SG	3381	1	41.98
																																L16S4_SG	7486	1	42.79			L17S8_S	497730	6	51.395			L17S8_SG	240405	3	51.31
																																L16S5_S	32207	3	44.9333			L17S8_SA	303658	3	51.3867			L18S5_EGS	1085	1	50.5
																																L16S5_S	1201	1	45.29			L17S8_SG	225697	3	51.3133			L18S5_EGS	19458	2	50
																																L16S5_S	2507	1	47.12			L17S9_SG	7490	1	43.14			L18S5_EGS	4925	1	49.59
																																L16S5_SAN	3890	1	48.43			L18S5_EGS	11111	1	49.83			L18S5_S	4524	1	46.06
																																L16S5_SG	14270	1	44.9			L18S5_EGS	1756	1	49.63			L18S5_SAN	3674	1	50.28
																																L16S5_SG	1660	1	46.85			L18S5_SG	3960	1	45.8			L18S5_SAN	1272	1	49.52
																																L16S5_SG	1227	1	44.79			L18S6_S	16693	2	48.52			L18S5_SG	4925	1	49.59
																																L16S6_S	3587	1	47.41			L18S6_S	3564	1	42.25			L18S6_S	9683	2	42.225
																																L16S6_S	4315	1	47.27			L18S6_S	5242	1	42.14			L18S6_S	3231	1	51.42
																																L16S6_S	12536	1	47.09			L18S6_SA	4982	1	51.17			L18S6_S	11427	1	48.47
																																L16S6_SA	3994	1	47.01			L18S6_SA	9716	1	48.63			L18S6_SG	1174	1	48.52
																																L16S6_SAN	8328	1	46.93			L18S6_SG	2151	1	48.28			L18S7_SA	144664	3	51.2233
																																L16S6_SG	40894	1	47.11			L18S7_S	233003	4	51.2			L18S7_SG	73220	1	51.25
																																L16S7_S	15385	1	49.79			L18S7_SA	141985	3	51.2067			L18S9_S	277749	5	51.31
																																L16S7_SA	9247	1	50.47			L18S7_SG	105300	2	51.255			L19S6_S	26917	1	51.75
																																L16S7_SA	14216	2	49.775			L19S6_SA	9560	1	51.6			L19S7_S	71922	3	51.06
																																L17S5_EGS	3300	1	42.1			L19S6_SAN	3442	1	51.64			L19S7_S	5133	1	51.64
																																L17S5_S	3724	1	49.58			L19S7_S	26978	1	51.09			L19S7_SA	3449	1	51.74
																																L17S5_S	5628	1	44.92			L19S7_SA	17627	1	51.62			L19S7_SA	20682	1	51.05
																																L17S5_SA	3607	1	47.92			L19S7_SG	21989	1	51.55			L19S7_SG	19779	1	51.01
																																L17S5_SA	4118	1	44.65			L19S8_S	1103413	8	51.58			L19S8_S	569314	4	51.6575
																																L17S5_SG	3631	1	44.42			L19S8_SA	707811	4	51.61			L19S8_SA	621806	3	51.6233
																																L17S5_SG	3300	1	42.1			L19S8_SAN	89491	2	51.525			L19S8_SAN	88132	2	51.56
																																L17S6_S	2168	1	49.39			L19S8_SG	868244	6	51.535			L19S8_SG	713537	5	51.552
																																L17S6_SA	2182	1	50.28			L19S9SA1_SAN	37690	2	52.205			L19S9SA1_SAN	19440	1	52.33
																																L17S6_SA	1078	1	48.87			L19S9_S	282572	5	52.234			L19S9_S	161726	2	52.22
																																L17S6_SA	15085	2	46.79			L19S9_SA	155228	2	52.255			L19S9_SA	145244	2	52.21
																																L17S6_SA	4091	1	46.72			L19S9_SG	90883	1	52.1			L19S9_SG	98910	1	52.2
																																L17S6_SAN	1113	1	48.89			L19S9_SG	4538	1	44.18			L20S6_S	3517	1	43.19
																																L17S6_SG	3175	1	48.52			L20S6_S	3702	1	43.29			L20S6_SAN	28582	1	51.6
																																L17S6_SG	4456	1	49.08			L20S7_S	62158	2	51.385			L20S7_S	43645	1	51.43
																																L17S6_SG	2660	1	49.81			L20S7_SA	35174	1	51.41			L20S7_SA	32486	1	51.45
																																L17S7_EGS	7287	1	48.99			L20S7_SG	34692	1	51.33			L20S7_SAN	38469	1	52.28
																																L17S7_EGS	26860	1	51.14			L20S8_S	87816	1	52			L20S7_SG	32896	1	51.31
																																L17S7_S	166375	1	49.77			L20S8_SA	65428	1	51.89			L20S8_SA	73764	1	51.97
																																L17S7_S	160643	1	49.56			L20S8_SA	21614	1	51.97			L20S8_SG	84789	1	52.01
																																L17S7_S	14170	1	50.44			L20S9_S	80481	2	52.325			L21S10_S	290000	2	52.985
																																L17S7_S	203032	4	49.025			L21S10_S	75947	1	52.87			L21S10_SA	142396	1	52.98
																																L17S7_S	1932	1	49.29			L21S10_SG	100753	1	52.74			L21S7_S	27981	1	52.52
																																L17S7_SA	1592	1	49.35			L21S7_SA	23162	1	52.4			L21S7_S	7227	1	53.38
																																L17S7_SA	1930	1	49.24			L21S8_S	24415	1	51.78			L21S7_SA	13166	1	52.44
																																L17S7_SA	1189	1	50.23			L21S8_SG	36328	1	51.75			L21S7_SG	10653	1	52.8
																																L17S7_SA	132914	3	49			L21S9_S	707392	3	52.4633			L21S8_S	65304	2	51.95
																																L17S7_SA	1008	1	50.12			L21S9_SA	499832	2	52.435			L21S8_S	19143	1	52.46
																																L17S7_SA	1925	1	49.5			L21S9_SG	519931	4	52.3525			L21S8_S	8714	1	53.15
																																L17S7_SA	31625	1	49.78			L22S7_EGS	26763	1	52.45			L21S8_S	15678	1	52.99
																																L17S7_SA	1481	1	49.67			L22S8_EGS	121017	1	52.86			L21S8_SA	35909	1	51.8
																																L17S7_SAN	32834	2	49.035			L22S9_S	90112	1	52.8			L21S8_SG	42392	1	51.79
																																L17S7_SAN	1385	1	49.54			L22S9_SA	103171	2	52.69			L21S9_EGS	17077	1	52.41
																																L17S7_SG	1231	1	49.26			L23S10_S	601316	2	53.13			L21S9_S	776405	5	52.544
																																L17S7_SG	235851	4	49			L23S10_SA	328385	2	53.125			L21S9_SA	415790	4	52.5175
																																L17S8_S	455362	6	51.3583			L23S10_SAN	38598	2	53.12			L21S9_SAN	27074	1	52.42
																																L17S8_SA	277645	3	51.35			L23S10_SAN	15603	1	52.66			L21S9_SG	371025	3	52.41
																																L17S8_SG	190980	2	51.32			L23S10_SAN	29458	1	53.33			L22S10_SG	26153	1	53.37
																																L18S5_EGS	1676	1	49.45			L23S10_SG	136575	1	53.03			L22S9_S	47582	1	52.81
																																L18S5_EGS	6533	2	49.85			L23S11_S	220854	2	53.725			L22S9_SA	76493	1	52.87
																																L18S5_SAN	16755	1	49.76			L23S12_SAN	11287	1	53.8			L23S10_S	626789	2	53.28
																																L18S5_SAN	103602	2	49.53			L23S8_SA	19372	1	53.38			L23S10_SA	123596	1	53.31
																																L18S6_S	13420	1	48.42			L23S9_SA	31538	1	52.69			L23S10_SG	434224	2	53.035
																																L18S6_S	5328	1	42.1			L23S9_SG	33741	1	52.5			L23S11_S	74700	1	53.8
																																L18S6_SA	7713	1	47.95			L24S10_S	101584	2	53.39			L23S11_SG	74856	1	53.77
																																L18S6_SG	3637	2	47.88			L24S8_SAN	16014	1	53.31			L24S8_EGS	231302	1	53.27
																																L18S7_S	198811	6	51.16			L24S9_EGS	109354	1	53.73			L24S9_EGS	84655	1	53.72
																																L18S7_SA	51334	2	51.12			L24S9_S	28824	1	52.95			L25S10_SG	18877	1	53.38
																																L18S7_SG	35419	1	51.14			L25S11_S	372046	2	53.93			L25S11_S	219163	1	54.06
																																L18S8_S	30041	1	51.75			L25S11_SA	184909	1	53.77			L25S11_SAN	7818	1	53.67
																																L18S8_SA	25050	1	51.67			L25S11_SAN	26315	1	53.84			L25S11_SG	13530	1	54.19
																																L18S8_SG	24292	1	51.7			L25S11_SG	185190	1	53.75			L25S11_SG	186757	1	53.86
																																L19S6SA1_SA	1688	1	49.02			L25S12_SG	2222	1	50.72			L25S12_S	54549	1	55.09
																																L19S6SA1_SAN	13843	1	51.43			L26S13_SG	19480	1	53.15			L25S12_SG	48487	1	54.67
																																L19S6_S	5653	1	51.68			L26S9_SAN	12724	1	53.93			L26S9_EGS	143809	1	54.02
																																L19S6_S	1909	1	47.82			L27S12_SAN	14366	1	54.81			L26S9_SAN	11855	1	53.79
																																L19S6_SG	16662	1	51.43			L27S12_SG	45880	1	53.06			L27S12_EGS	37556	1	55.1
																																L19S7SA1_SA	32505	1	52.13			L28S10_SAN	103455	1	55.06			L27S12_EGS	5428	1	54.47
																																L19S7SA1_SAN	56359	2	52.155			L29S13_SG	93055	1	53.79			L27S12_SG	37556	1	55.1
																																L19S7SA1_SAN	3441	1	44.28			L29S14_SG	43436	1	54.48			L28S10_SAN	145812	2	55.19
																																L19S7SA1_SG	7740	1	52.36			L30S12_SAN	5612	1	51.18			L29S13_SG	88592	1	54.06
																																L19S7_S	53107	3	51.0033			L7S1_SA	11240	1	33.06			L7S1_S	22091	1	52.98
																																L19S7_S	6229	1	52.01			L7S1_SAN	1016	1	13.79			L7S1_SA	10683	1	33.13
																																L19S7_S	14727	1	51.62			L7S1_SAN	1064	1	11.52			L7S2_S	16819	1	21.1
																																L19S7_SG	14672	1	50.91			L7S2_S	13793	1	21.07			L7S2_S	4292	1	32.7
																																L19S8_S	778182	4	51.6275			L7S2_SA	11585	1	21.16			L7S2_S	5669	1	33.36
																																L19S8_SA	430327	3	51.59			L7S2_SAN	2650	1	21			L7S2_SA	14124	1	21.18
																																L19S8_SG	624266	4	51.5125			L7S2_SG	7557	1	20.86			L7S3_EGS	5831	1	31.18
																																L19S9SA1_SG	4786	1	45.75			L7S3_EGS	5773	1	30.98			L7S3_S	3128	1	33
																																L19S9_S	264687	3	52.1833			L7S3_S	35166	1	33.04			L7S3_S	108750	1	33.45
																																L19S9_SA	148805	2	52.135			L7S3_S	45275	1	32.38			L7S3_S	4451	1	36.92
																																L19S9_SG	88072	1	52.11			L7S3_S	30997	2	25.655			L7S3_S	29957	1	25.72
																																L20S6_SAN	166776	1	51.63			L7S3_S	5178	1	33.32			L7S3_S	33016	1	32.93
																																L20S6_SG	1688	1	49.02			L7S3_SA	26621	1	25.66			L7S3_S	48589	2	32.37
																																L20S7_EGS	32505	1	52.13			L7S3_SA	3463	1	25.81			L7S3_SA	28111	1	25.71
																																L20S7_S	42907	1	51.38			L7S3_SAN	4795	1	25.51			L7S3_SG	17839	1	25.35
																																L20S7_SA	32885	1	51.33			L7S3_SG	19389	2	25.475			L7S3_SG	6175	1	26.7
																																L20S7_SAN	5299	1	51.16			L7S3_SG	6661	1	26.56			L7S4_S	2544	1	19.61
																																L20S7_SG	31747	1	51.3			L7S4_S	2297	1	19.83			L8S0_SG	6086	1	13.04
																																L20S8_S	123568	2	51.925			L7S4_SG	12121	1	28.93			L8S0_SG	12365	1	12.66
																																L20S8_SA	70326	1	51.89			L8S0_EGS	27218	1	54.55			L8S2_S	9360	1	24.72
																																L20S8_SG	111549	2	51.905			L8S0_SG	4490	1	30.96			L8S3_S	26482	2	31.275
																																L21S10_S	303083	2	52.905			L8S0_SG	11027	1	12.63			L8S3_SA	21447	2	31.255
																																L21S10_SA	206967	2	52.93			L8S1_SG	3524	1	33.14			L8S3_SG	9872	1	30.93
																																L21S10_SG	126749	1	52.82			L8S2_SG	6123	1	24.39			L8S4_EGS	9078	1	23.36
																																L21S9_S	734289	4	52.49			L8S3_S	23099	2	31.245			L8S4_EGS	7582	1	32.75
																																L21S9_SA	60821	2	52.395			L8S3_SA	4712	1	31.08			L8S4_S	1578	1	35.48
																																L21S9_SG	340472	1	52.28			L8S3_SA	15659	1	31.2			L8S4_SA	2909	1	37.07
																																L22S7_SAN	288252	1	52.4			L8S3_SG	9603	1	30.95			L9S1_S	1827	1	33.18
																																L22S9_SA	74022	1	52.67			L8S4_EGS	6249	1	32.71			L9S3_EGS	16859	2	33.895
																																L23S10_EGS	137199	1	52.86			L8S4_SA	3330	1	37.06			L9S3_S	159783	3	31.1567
																																L23S10_EGS	20008	1	53.51			L8S4_SA	3421	1	36.7			L9S3_SA	151182	3	31.1467
																																L23S10_S	406390	1	53.09			L8S4_SG	1981	1	33.09			L9S3_SA	4334	1	34.53
																																L23S10_SA	149304	1	53.2			L9S3_EGS	10307	1	33.95			L9S3_SAN	26693	2	30.87
																																L23S10_SG	137199	1	52.86			L9S3_S	1024	1	30.7			L9S3_SG	3508	1	30.56
																																L23S8_SG	22018	1	52.88			L9S3_S	159373	3	31.07			L9S3_SG	2617	1	34.31
																																L23S9_SA	33292	1	52.69			L9S3_SA	150498	3	31.0967			L9S4_EGS	3347	1	37.8
																																L24S10_SA	52519	1	53.53			L9S3_SA	3762	1	34.6			L9S4_S	172306	7	34.5686
																																L24S8_SA	11757	1	52.22			L9S3_SAN	3363	1	30.8			L9S4_S	10550	1	34.77
																																L24S9_EGS	114400	1	53.55			L9S3_SAN	14727	1	30.93			L9S4_SA	128805	5	34.542
																																L25S10_SG	25429	1	53.17			L9S3_SG	96600	3	30.6833			L9S4_SAN	7509	1	34.31
																																L25S11_S	102257	1	54.12			L9S3_SG	1117	1	30.94			L9S4_SAN	10392	1	34.4
																																L25S11_SAN	36989	1	53.49			L9S3_SG	1906	1	34.1			L9S4_SG	100586	4	34.2675
																																L25S11_SAN	29137	1	53.92			L9S4_EGS	4721	1	34.26			L9S5_SG	2758	1	11.4
																																L25S12_S	24789	1	54.54			L9S4_EGS	3334	1	37.67
																																L26S11_S	17785	1	54.2			L9S4_S	157836	6	34.665
																																L27S12_S	11325	1	54.58			L9S4_SA	1792	1	34.26
																																L27S14_EGS	2414	1	50.7			L9S4_SA	3334	1	34.49
																																L27S14_SG	2414	1	50.7			L9S4_SA	109270	4	34.605
																																L28S10_EGS	23875	1	54.8			L9S4_SAN	8775	1	34.25
																																L28S10_SAN	89147	1	55.13			L9S4_SG	86273	3	34.2433
																																L29S14_EGS	21939	1	54.51			L9S4_SG	2487	1	34.34
																																L29S14_SG	40532	1	54.78			L9S5_EGS	7264	1	24.04
																																L7S1_SA	13584	1	32.96			L9S5_SG	6353	1	11.37
																																L7S1_SAN	1023	1	12.53
																																L7S1_SAN	1634	1	11.52
																																L7S2_S	15326	1	20.85
																																L7S2_S	138667	1	51.6
																																L7S2_S	5455	1	33.26
																																L7S2_S	3995	1	32.6
																																L7S2_SA	10974	1	20.93
																																L7S3_EGS	5033	1	31.03
																																L7S3_S	103349	2	33.32
																																L7S3_S	31703	2	25.51
																																L7S3_S	48945	2	32.325
																																L7S3_S	36795	1	32.94
																																L7S3_SA	9887	1	26.15
																																L7S3_SA	30612	2	25.75
																																L7S3_SA	32328	2	25.535
																																L7S3_SG	23888	1	25.22
																																L7S3_SG	2222	1	33.6
																																L7S4_S	1668	1	33.48
																																L7S4_S	1474	1	33.09
																																L7S4_S	3303	1	29.01
																																L7S4_S	282253	1	25.01
																																L7S4_S	3005	1	19.3
																																L7S4_SA	4465	1	47.09
																																L7S4_SG	12029	1	29.1
																																L8S0_SG	5932	1	12.99
																																L8S0_SG	3481	1	30.74
																																L8S0_SG	3499	1	31.02
																																L8S0_SG	10664	1	12.55
																																L8S2_EGS	7343	1	50.93
																																L8S2_SG	6114	1	24.36
																																L8S3_S	24382	2	31.08
																																L8S3_SA	3927	1	31.19
																																L8S3_SG	9365	1	30.76
																																L8S4_SA	2988	1	36.95
																																L9S3_EGS	7007	1	30.75
																																L9S3_EGS	12186	1	33.84
																																L9S3_EGS	6835	1	33.75
																																L9S3_S	1400	1	30.75
																																L9S3_S	4937	1	30.89
																																L9S3_S	1376	1	34.51
																																L9S3_S	169649	4	31.0725
																																L9S3_SA	7106	2	34.45
																																L9S3_SA	147446	3	31.0967
																																L9S3_SG	2371	1	33.92
																																L9S3_SG	3322	1	30.76
																																L9S3_SG	85985	2	30.615
																																L9S3_SG	5279	2	30.5
																																L9S3_SG	1902	1	34.15
																																L9S4_EGS	6384	1	37.51
																																L9S4_EGS	5090	1	37.84
																																L9S4_S	139396	4	34.4625
																																L9S4_S	33727	1	35.06
																																L9S4_SA	117950	5	34.498
																																L9S4_SAN	16215	2	34.28
																																L9S4_SG	2249	1	34.1
																																L9S4_SG	85352	2	34.26
																																L9S4_SG	2029	1	34.38
																																L9S4_SG	5031	1	35.06
																																L9S5_EGS	8424	1	23.93
																																L9S5_SG	7868	1	11.32

## Sheet: Hep_intactCS
200626_28	Intact						200626_29	Intact						200626_30	Intact						Summary	Intact									200626_28	composition	sum_abundance	num_precursors	avg_rt_min		200626_29	composition	sum_abundance	num_precursors	avg_rt_min		200626_30	composition	sum_abundance	num_precursors	avg_rt_min
	composition	sum_abundance	avg_rt_min	rel ab				composition	sum_abundance	avg_rt_min	rel ab				composition	sum_abundance	avg_rt_min	rel ab				composition	rel ab 1	rel ab 2	rel ab 3	ave	SD					L10S1_S	4359	1	42.55			L10S1_S	4639	1	42.36			L10S1_S	3885	1	42.92
	L8S3_S	19980	31.44	0.134958				L8S3_S	20719	31.395	0.146682				L8S3_S	21335	31.425	0.153231				L8S3	0.31	0.35	0.36	0.34	0.0264575					L10S3_EGS	2847	1	34.86			L10S1_S	4093	1	42.95			L10S1_S	3874	1	42.6
	L8S3_SA	17575	31.46	0.118713				L8S3_SA	18606	31.435	0.131723				L8S3_SA	19696	31.385	0.141459				L9S3	2.68	3.16	3.25	3.03	0.306431					L10S3_S	31846	2	34.01			L10S3_EGS	1344	1	37.51			L10S1_S	3788	1	42.2
	L8S3_SG	8843	31.14	0.0597313	0.313402			L8S3_SG	9424	31.16	0.066718	0.345122			L8S3_SG	9234	31.13	0.0663199	0.36101			L9S4	2.1	2.13	2.33	2.18667	0.125033					L10S3_SA	12082	1	33.99			L10S3_EGS	1177	1	37.02			L10S3_EGS	3179	1	34.82
	L9S3_S	111643	31.33	0.754109				L9S3_S	154271	31.3467	1.09217				L9S3_S	156972	31.35	1.12739				L10S3	0.33	0.61	0.73	0.556667	0.205264					L10S3_SAN	4691	1	33.69			L10S3_S	34681	3	34.0533			L10S3_S	39344	3	34.0067
		24646	31.43	0.166475				L9S3_SA	149794	31.3533	1.06048				L9S3_SA	160476	31.3775	1.15256				L10S4	0.18	0.29	0.25	0.24	0.0556776					L10S3_SAN	2963	1	33.82			L10S3_SA	28906	3	34.0433			L10S3_S	1142	1	38.27
	L9S3_SA	133016	31.43	0.898476				L9S3_SAN	35216	31.1475	0.249315				L9S3_SAN	30394	31.135	0.218294				L11S4	2.7	1.56	4.42	2.89333	1.43977					L10S4_EGS	1480	1	41.48			L10S3_SAN	8189	2	33.77			L10S3_SA	30517	3	34.0067
	L9S3_SAN	28187	31.13	0.190393				L9S3_SG	107627	31.08	0.761954	3.16392			L9S3_SG	105241	31.125	0.755855	3.2541			L11S5	2.81	2.87	2.6	2.76	0.141774					L10S4_EGS	5192	2	39.395			L10S3_SG	14440	2	33.745			L10S3_SAN	5322	1	33.77
	L9S3_SG	95059	31.085	0.64209				L9S4_S	131036	35.0333	0.92768				L9S4_S	140028	35.076	1.0057				L12S3	0.16	0.13	0.08	0.123333	0.0404145					L10S4_S	14255	2	38.315			L10S4_EGS	1921	1	41.43			L10S3_SG	26090	3	33.7367
		3823	31.01	0.025823	2.67737			L9S4_SA	93025	35.038	0.658578				L9S4_SA	93851	35.08	0.674051				L12S4	1.45	1.72	1.71	1.62667	0.15308					L10S4_S	1155	1	38.47			L10S4_EGS	1415	1	39.52			L10S4_EGS	1210	1	39.56
	L9S4_S	134365	34.9686	0.907588				L9S4_SAN	11971	34.55	0.0847497					9606	34.95	0.0689916				L12S5	0.39	0.55	0.21	0.383333	0.170098					L10S4_SA	3794	1	38.32			L10S4_EGS	3944	1	39.35			L10S4_EGS	1296	1	39.23
	L9S4_SA	95534	34.914	0.645298				L9S4_SG	64926	34.53	0.459649	2.13066			L9S4_SAN	12876	34.63	0.0924772				L13S4	0.37	0.44	0.41	0.406667	0.0351188					L10S4_SG	8716	2	37.68			L10S4_S	17004	3	38.2667			L10S4_S	6127	1	38.45
	L9S4_SAN	12358	34.56	0.0834739				L10S3_S	34681	34.0533	0.245527				L9S4_SG	67594	34.6067	0.485469	2.32669			L13S5	8.78	6.94	9.74	8.48667	1.42286					L10S5_SA	1659	1	11.73			L10S4_SA	11862	2	38.255			L10S4_S	12188	1	38.38
	L9S4_SG	68550	34.5625	0.463031	2.09939			L10S3_SA	28906	34.0433	0.204642				L10S3_S	39344	34.0067	0.282574				L13S6	2.31	2.36	2.04	2.23667	0.172143					L10S5_SA	1775	1	53.85			L10S4_SAN	1176	1	38.78			L10S4_SA	9373	1	38.27
	L10S3_S	31846	34.01	0.215108				L10S3_SAN	8189	33.77	0.0579747				L10S3_SA	30517	34.0067	0.219177				L14S4	0.52	0.58	0.36	0.486667	0.113725					L11S2_S	2922	1	51.73			L10S4_SG	10315	2	37.7			L10S4_SA	6329	1	21.53
	L10S3_SA	12082	33.99	0.0816096				L10S3_SG	14440	33.745	0.102229	0.610373			L10S3_SAN	5322	33.77	0.0382233				L14S5	0.34	1.62	1.08	1.01333	0.642599					L11S3_S	1226	1	38.01			L10S5_SA	1814	1	11.76			L10S4_SAN	1545	1	37.83
	L10S3_SAN	4691	33.69	0.031686	0.328404			L10S4_S	17004	38.2667	0.120381				L10S3_SG	26090	33.7367	0.187382	0.727357			L14S6	0.21	0	0.18	0.13	0.113578					L11S3_S	6802	1	33.68			L11S3_S	11662	2	33.71			L10S4_SG	7063	1	37.84
	L10S4_S	14255	38.315	0.0962875				L10S4_SA	11862	38.255	0.083978				L10S4_S	6127	38.45	0.044005				L15S4						Observed after ChB depolymerization				L11S3_S	3730	1	33.8			L11S3_SA	10188	2	33.745			L11S3_S	10523	2	33.765
	L10S4_SA	3794	38.32	0.0256271				L10S4_SAN	1176	38.78	0.00832559					12188	38.38	0.0875359				L15S5	0.42	0.16	0.29	0.29	0.13					L11S3_SA	6907	1	33.82			L11S3_SA	1703	1	38.37			L11S3_SA	9303	2	33.72
	L10S4_SG	8716	37.68	0.0588735	0.180788			L10S4_SG	10315	37.7	0.0730259	0.285711			L10S4_SA	9373	38.27	0.0673182				L15S6	5.7	5.54	9.73	6.99	2.37426					L11S3_SA	1596	1	37.99			L11S3_SAN	3012	1	33.53			L11S3_SAN	2760	1	33.58
	L11S4_S	144770	38.0817	0.97787				L11S4_S	49713	38.1875	0.351947				L10S4_SG	7063	37.84	0.0507274	0.249586			L15S7	1.39	3.26	2.45	2.36667	0.937781					L11S3_SAN	2721	1	33.56			L11S3_SG	7416	1	33.49			L11S3_SG	1747	1	37.82
	L11S4_SA	118933	38.07	0.80335					8292	38.3867	0.0587039				L11S4_S	155910	38.2667	1.11977				L16S5	0.17	0.31	0.29	0.256667	0.0757188					L11S3_SG	1630	1	37.64			L11S3_SG	3488	1	33.43			L11S3_SG	8774	2	33.55
	L11S4_SAN	24478	37.67	0.16534				L11S4_SA	4077	37.91	0.0288634					144018	37.9833	1.03436				L16S6	0.64	1.65	0.51	0.933333	0.624046					L11S3_SG	6433	1	33.52			L11S4_EGS	1180	1	37.45			L11S4_EGS	13166	1	41.48
	L11S4_SG	112198	37.655	0.757858	2.70442				27805	38.005	0.196848				L11S4_SA	131852	38.24	0.946979				L17S6	0.34	0.3	0.3	0.313333	0.023094					L11S4_EGS	13111	1	41.59			L11S4_S	49713	4	38.1875			L11S4_EGS	12690	1	41.69
	L11S5_S	192649	42.0389	1.30128				L11S4_SAN	5330	37.6	0.0377342					9405	38.1067	0.067548				L17S7	0.59	13.78	14.06	9.47667	7.69735					L11S4_S	1248	1	38.44			L11S4_S	8292	3	38.3867			L11S4_EGS	3779	1	37.61
	L11S5_SA	136467	42.0257	0.921786				L11S4_SG	98674	37.51	0.698571					130122	37.98	0.934554				L17S8	16.28	3.79	2.93	7.66667	7.47175					L11S4_S	144770	6	38.0817			L11S4_S	3231	1	42.16			L11S4_S	155910	3	38.2667
	L11S5_SAN	9108	41.94	0.0615213					27049	37.7	0.191496	1.56416			L11S4_SAN	19309	37.83	0.13868				L18S7	1.29	3.48	3.39	2.72	1.23923					L11S4_S	3782	1	12.96			L11S4_SA	4077	1	37.91			L11S4_S	144018	3	37.9833
	L11S5_SG	78346	41.914	0.529199	2.81378			L11S5_S	196475	42.062	1.39096				L11S4_SG	24133	37.62	0.173327	4.41521			L18S8	2.14	0.25	0.25	0.88	1.09119					L11S4_S	2626	1	42.03			L11S4_SA	27805	2	38.005			L11S4_S	4778	1	13
	L12S3_S	10549	36.51	0.0712548				L11S5_SA	124243	42.045	0.879588				L11S5_S	22821	42.15	0.163904				L19S7	0.19	1.33	1.48	1	0.705479					L11S4_SA	2710	1	42.03			L11S4_SA	3041	1	42.05			L11S4_SA	2007	1	42.17
	L12S3_SA	6346	36.38	0.042865				L11S5_SAN	8028	41.84	0.0568349					153392	42.0214	1.10168				L19S8	12.58	8.35	9.2	10.0433	2.23755					L11S4_SA	118933	5	38.07			L11S4_SA	1192	1	38.13			L11S4_SA	3403	1	42.02
	L12S3_SG	6135	36	0.0414397	0.155559			L11S5_SG	75981	41.814	0.537914	2.8653			L11S5_SA	101501	42.0225	0.728994				L19S9	3.35	2.27	2.53	2.71667	0.563678					L11S4_SAN	24478	2	37.67			L11S4_SAN	5330	1	37.6			L11S4_SA	131852	3	38.24
	L12S4_S	92867	41.4183	0.627284				L12S3_S	10986	36.55	0.0777763				L11S5_SAN	8074	41.89	0.0579886				L20S7	0.45	0.1	0.37	0.306667	0.183394					L11S4_SG	112198	4	37.655			L11S4_SAN	1015	1	11.5			L11S4_SA	9405	3	38.1067
	L12S4_SA	63465	41.4133	0.428684				L12S3_SG	7440	35.82	0.0526721	0.130448			L11S5_SG	76002	41.908	0.545857	2.59843			L20S8	1.15	1.67	1.45	1.42333	0.261024					L11S4_SG	1486	1	41.84			L11S4_SG	2878	1	37.59			L11S4_SA	130122	2	37.98
	L12S4_SAN	10149	41.22	0.0685529				L12S4_S	105507	41.396	0.746945				L12S3_S	11513	36.46	0.082688	0.082688			L20S9	0.38	0.3	0.16	0.28	0.111355					L11S5_S	192649	9	42.0389			L11S4_SG	98674	1	37.51			L11S4_SAN	19309	1	37.83
	L12S4_SG	47882	41.252	0.323426	1.44795			L12S4_SA	74105	41.3667	0.524632				L12S4_S	105243	41.394	0.75587				L21S8	0.12	0.28	0.33	0.243333	0.109697					L11S5_SA	136467	7	42.0257			L11S4_SG	27049	2	37.7			L11S4_SG	2360	1	42.02
	L12S5_S	25453	43.24	0.171926				L12S4_SAN	11126	41.12	0.0787674				L12S4_SA	80999	41.38	0.581746				L21S9	9.59	10.24	2.64	7.49	4.21278					L11S5_SAN	9108	1	41.94			L11S5_EGS	6310	1	43.26			L11S4_SG	24133	2	37.62
	L12S5_SA	19172	43.27	0.1295				L12S4_SG	52274	41.1625	0.370078	1.72042			L12S4_SAN	11112	41.32	0.0798079				L21S10	2.92	3.14	1.61	2.55667	0.827184					L11S5_SG	78346	5	41.914			L11S5_S	196475	10	42.062			L11S5_S	22821	1	42.15
	L12S5_SG	12897	43.04	0.0871147	0.388541			L12S5_S	39317	43.2725	0.278348				L12S4_SG	40049	41.29	0.287637	1.70506			L23S10	2.38	4.01	3.97	3.45333	0.929749					L12S3_S	10549	2	36.51			L11S5_SA	124243	6	42.045			L11S5_S	153392	7	42.0214
	L13S4_S	27691	41.3125	0.187043				L12S5_SA	23926	43.29	0.169386				L12S5_S	25581	43.39	0.183726				L23S11	3.62	2.42	2.86	2.96667	0.607069					L12S3_SA	6346	1	36.38			L11S5_SAN	8028	1	41.84			L11S5_SA	101501	4	42.0225
	L13S4_SA	16704	41.29	0.11283				L12S5_SG	14513	43	0.102746	0.55048			L12S5_SAN	4333	43.89	0.0311202	0.214846			L25S10						Observed after ChB depolymerization				L12S3_SG	6135	1	36			L11S5_SG	75981	5	41.814			L11S5_SAN	8074	1	41.89
	L13S4_SG	10049	41.18	0.0678774	0.36775			L13S4_S	6205	41.365	0.0439288				L13S4_S	26639	41.345	0.191325				L25S11	8.67	8.07	9.45	8.73	0.691954					L12S4_EGS	6929	1	42.02			L11S6_S	3644	1	22.38			L11S5_SG	1010	1	41.73
	L13S5_S	496809	43.1388	3.35577					23367	41.13	0.165429				L13S4_SA	18548	41.33	0.133214				L25S12						Observed after ChB depolymerization				L12S4_EGS	4796	1	42.83			L11S6_SA	2803	1	50.72			L11S5_SG	76002	5	41.908
	L13S5_SA	359051	43.1467	2.42526				L13S4_SA	16260	41.18	0.115114				L13S4_SG	12282	41.09	0.088211	0.41275													L12S4_S	92867	6	41.4183			L12S3_S	10986	2	36.55			L12S3_EGS	1726	1	35.93
	L13S5_SAN	72136	42.8525	0.487253				L13S4_SAN	3295	41.07	0.0233272				L13S5_S	531054	43.1633	3.8141														L12S4_SA	63465	3	41.4133			L12S3_SAN	2077	1	36.07			L12S3_EGS	1612	1	36.14
	L13S5_SG	371921	42.875	2.51219	8.78048			L13S4_SG	12346	41.08	0.0874045	0.435203			L13S5_SA	354754	43.146	2.54789														L12S4_SAN	10149	1	41.22			L12S3_SAN	2384	1	35.8			L12S3_S	11513	2	36.46
	L13S6_S	161691	45.392	1.09217				L13S5_S	133919	43.1925	0.94809				L13S5_SAN	75582	42.9633	0.54284														L12S4_SG	47882	5	41.252			L12S3_SG	1671	1	36.1			L12S3_SA	1512	1	36.51
	L13S6_SA	102729	45.36	0.693898				L13S5_SA	361456	43.172	2.55896				L13S5_SG	395010	42.97	2.83702	9.74185													L12S5_EGS	2578	1	41.2			L12S3_SG	7440	1	35.82			L12S3_SA	1102	1	41.47
	L13S6_SAN	10136	45.05	0.0684651				L13S5_SAN	77377	42.9533	0.547797				L13S6_S	147379	45.32	1.0585														L12S5_EGS	4167	1	43.62			L12S4_EGS	5763	1	42.04			L12S4_EGS	11664	1	54.24
	L13S6_SG	67646	45.035	0.456925	2.31145			L13S5_SG	407574	42.9588	2.88545	6.9403			L13S6_SA	10996	45.27	0.0789748														L12S5_S	25453	1	43.24			L12S4_EGS	5583	1	42.92			L12S4_EGS	6467	1	41.96
	L14S4_S	30866	42.53	0.208489				L13S6_S	143468	45.14	1.01569				L13S6_SAN	9462	45.22	0.0679574														L12S5_SA	19172	1	43.27			L12S4_S	105507	5	41.396			L12S4_EGS	5029	1	42.94
	L14S4_SA	23934	42.57	0.161666				L13S6_SA	104365	45.135	0.73886				L13S6_SG	58960	44.79	0.423459														L12S5_SG	12897	1	43.04			L12S4_SA	74105	3	41.3667			L12S4_S	105243	5	41.394
	L14S4_SAN	4250	42.33	0.0287072				L13S6_SAN	10809	45.03	0.0765232					57783	45.16	0.415005	2.04389													L12S5_SG	4231	1	54.66			L12S4_SAN	11126	1	41.12			L12S4_S	2296	1	41.47
	L14S4_SG	18565	42.29	0.1254	0.524262			L13S6_SG	6010	45.09	0.0425483				L14S4_S	28739	42.5233	0.206407														L12S6_EGS	3864	1	43.23			L12S4_SG	52274	4	41.1625			L12S4_SA	80999	5	41.38
	L14S5_S	4465	44.43	0.0301595					68921	45.02	0.487932	2.36156			L14S4_SA	17568	42.49	0.126176														L13S3_S	3498	1	36.34			L12S5_EGS	5266	1	43.62			L12S4_SAN	11112	1	41.32
	L14S5_SA	3566	44.36	0.0240871				L14S4_S	30363	42.4	0.214957				L14S4_SG	3867	42.2	0.0277733	0.360357													L13S3_SG	3204	1	35.78			L12S5_EGS	2945	1	41.11			L12S4_SG	1769	1	36.52
		42294	44.425	0.285681	0.339928			L14S4_SA	23061	42.37	0.163262				L14S5_S	81027	44.52	0.581947														L13S4_EGS	3452	1	42.66			L12S5_S	39317	4	43.2725			L12S4_SG	2935	1	41.23
	L14S6_S	17336	46.97	0.117099				L14S4_SAN	4815	42.35	0.0340882					5163	44.43	0.0370814														L13S4_S	8437	1	43.21			L12S5_SA	23926	1	43.29			L12S4_SG	1514	1	41.07
	L14S6_SA	1825	47.06	0.0123272				L14S4_SG	23106	42.325	0.163581	0.575888			L14S5_SA	54529	44.54	0.391635														L13S4_S	27691	4	41.3125			L12S5_SG	14513	1	43			L12S4_SG	40049	1	41.29
	L14S6_SG	11222	46.31	0.0758006	0.205226			L14S5_S	92514	44.5475	0.65496				L14S5_SAN	9013	44.1	0.0647326	1.0754													L13S4_SA	16704	2	41.29			L13S3_SA	2703	1	36.06			L12S5_EGS	1396	1	43.57
	L15S5_S	28099	44.155	0.189799				L14S5_SA	61030	44.54	0.432067				L14S6_S	19502	46.87	0.140066														L13S4_SAN	2729	1	41.13			L13S3_SG	3542	1	35.72			L12S5_S	25581	1	43.39
	L15S5_SA	16550	44.14	0.111789					3931	44.39	0.0278298				L14S6_SAN	5283	47.76	0.0379432	0.178009													L13S4_SAN	2921	2	42.88			L13S4_EGS	1808	1	43.12			L12S5_SA	1721	1	43.32
	L15S5_SG	17076	44.11	0.115342	0.41693			L14S5_SAN	11168	44.22	0.0790648				L15S5_SA	13862	44.39	0.0995588														L13S4_SG	10049	1	41.18			L13S4_EGS	3063	1	42.75			L12S5_SAN	4333	1	43.89
	L15S6_S	241997	46.705	1.6346				L14S5_SG	59618	44.21	0.42207	1.61599				3928	44.24	0.0282114														L13S4_SG	7577	2	42.825			L13S4_S	6205	2	41.365			L12S6_SAN	4801	1	50.79
		4640	46.86	0.0313416				L15S4_S	9391	42.32	0.0664843				L15S5_SAN	4988	43.805	0.0358245														L13S5_EGS	2562	1	44.71			L13S4_S	11407	2	43.09			L13S3_S	3649	1	36.33
	L15S6_SA	178329	46.33	1.20455				L15S4_SA	6003	42.34	0.0424987				L15S5_SG	3448	44.16	0.024764														L13S5_EGS	14107	1	44.77			L13S4_S	23367	1	41.13			L13S3_SG	3714	1	35.74
		168471	46.7	1.13796				L15S4_SG	7727	42.15	0.0547039	0.163687				14630	43.83	0.105075	0.293433													L13S5_S	496809	8	43.1388			L13S4_SA	16260	1	41.18			L13S4_EGS	2597	1	41.1
	L15S6_SG	249936	46.2575	1.68823	5.69669			L15S5_S	7583	44.26	0.0536845				L15S6_S	305054	46.8667	2.19094														L13S5_S	2817	1	45.4			L13S4_SA	2340	1	41.31			L13S4_S	26639	2	41.345
	L15S7_S	119156	49.9967	0.804856					9812	46.55	0.0694648					330213	46.5883	2.37164														L13S5_SA	1541	1	43.39			L13S4_SA	2591	1	42.95			L13S4_S	23242	1	55.17
	L15S7_SA	75460	49.885	0.509706					258165	46.365	1.8277				L15S6_SA	234128	46.5375	1.68154														L13S5_SA	359051	6	43.1467			L13S4_SA	1180	1	45.39			L13S4_S	5753	1	43.03
		6183	50.005	0.041764				L15S6_SA	4959	46.7	0.0351076					180077	46.86	1.29334														L13S5_SAN	72136	4	42.8525			L13S4_SA	7447	1	43.1			L13S4_S	1347	1	43.33
	L15S7_SAN	5718	49.07	0.0386231	1.39495				232680	46.38	1.64728				L15S6_SAN	49785	46.3433	0.357563														L13S5_SG	371921	8	42.875			L13S4_SAN	3295	1	41.07			L13S4_S	8779	1	43.19
	L16S5_S	13998	45.44	0.0945515					7842	46.61	0.0555181				L15S6_SG	255046	46.3133	1.83178	9.72679													L13S6_S	1573	1	45.02			L13S4_SG	12346	1	41.08			L13S4_SA	18548	2	41.33
	L16S5_SG	11582	45.37	0.0782323	0.172784			L15S6_SAN	38821	46.295	0.274836				L15S7_S	97429	49.585	0.699749														L13S6_S	2077	1	45.26			L13S4_SG	7151	1	42.99			L13S4_SA	1883	1	43.2
	L16S6_S	48006	48.7	0.324263				L15S6_SG	222573	46.304	1.57572	5.53931			L15S7_SA	62837	50.12	0.451304														L13S6_S	161691	5	45.392			L13S5_EGS	19265	2	44.57			L13S4_SAN	2608	1	42.82
	L16S6_SA	39565	48.735	0.267248				L15S7_S	129761	49.6975	0.918653					59720	49.85	0.428917														L13S6_SA	102729	2	45.36			L13S5_S	133919	8	43.1925			L13S4_SG	6555	1	42.99
	L16S6_SAN	5781	48.62	0.0390486					127629	50.025	0.90356					61071	49.59	0.43862														L13S6_SAN	10136	1	45.05			L13S5_SA	1113	1	43.49			L13S4_SG	1584	1	39.66
	L16S6_SG	2042	48.49	0.013793	0.644353			L15S7_SA	68232	50.015	0.483054				L15S7_SAN	5591	49.19	0.0401553														L13S6_SG	67646	2	45.035			L13S5_SA	361456	5	43.172			L13S4_SG	12282	2	41.09
	L17S6_S	17081	48.665	0.115376					76021	49.66	0.538197				L15S7_SG	54831	49.215	0.393804	2.45255													L13S7_SA	1652	1	49.04			L13S5_SAN	77377	3	42.9533			L13S5_EGS	14714	1	44.68
		11841	48.29	0.0799818				L15S7_SG	59226	49	0.419295	3.26276			L16S5_S	4641	45.96	0.0333323														L14S3_SA	2295	1	39.44			L13S5_SG	407574	8	42.9588			L13S5_S	2510	1	45.52
	L17S6_SA	11152	48.72	0.0753278				L16S5_S	16452	45.72	0.116473					20396	45.655	0.146487														L14S4_EGS	3056	1	45.27			L13S6_S	143468	2	45.14			L13S5_S	1593	1	44.7
	L17S6_SG	9670	47.81	0.0653174	0.336003			L16S5_SA	12566	45.6	0.088962				L16S5_SA	14655	45.66	0.105254	0.285073													L14S4_S	1521	1	44.55			L13S6_SA	104365	2	45.135			L13S5_S	531054	9	43.1633
	L17S7_S	7558	51.17	0.0510516				L16S5_SAN	2633	45.4	0.0186405				L16S6_S	8933	48.64	0.064158														L14S4_S	30866	2	42.53			L13S6_SAN	10809	1	45.03			L13S5_SA	2608	1	42.96
	L17S7_SA	6014	51.75	0.0406224				L16S5_SG	11545	45.33	0.0817338	0.30581				46606	48.835	0.334731														L14S4_SA	23934	2	42.57			L13S6_SG	6010	1	45.09			L13S5_SA	354754	5	43.146
	L17S7_SAN	73794	51.0175	0.498452	0.590126			L16S6_S	45227	48.4367	0.320188				L16S6_SA	6726	48.67	0.0483071														L14S4_SAN	4250	1	42.33			L13S6_SG	68921	1	45.02			L13S5_SA	1882	1	43.36
	L17S8_S	1125629	51.367	7.60322					53436	48.945	0.378304				L16S6_SG	9005	48.19	0.0646752	0.511871													L14S4_SG	18565	1	42.29			L13S7_S	2593	1	48.96			L13S5_SA	2304	1	44.95
	L17S8_SA	692555	51.3157	4.67796				L16S6_SA	40748	48.43	0.288479				L17S6_S	13188	48.17	0.094718														L14S5_S	4465	1	44.43			L13S7_SA	1967	1	48.99			L13S5_SAN	75582	3	42.9633
	L17S8_SG	591847	51.2943	3.99772	16.2789				32154	48.69	0.227637				L17S6_SA	9402	48.19	0.0675265														L14S5_SA	3566	1	44.36			L13S7_SG	1620	1	48.35			L13S5_SG	395010	7	42.97
	L18S7_S	192937	51.5225	1.30322	1.3				31105	48.975	0.22021				L17S6_SG	9339	48.19	0.067074														L14S5_SA	1306	1	44.62			L14S3_EGS	8472	1	43.1			L13S6_EGS	9734	1	44.8
	L18S8_SA	146766	51.685	0.991352				L16S6_SG	30329	48.4	0.214717	1.64954				10081	47.8	0.0724031	0.301722													L14S5_SA	42294	2	44.425			L14S3_S	2878	1	39.54			L13S6_S	147379	5	45.32
	L18S8_SG	170379	51.6883	1.15085	2.1422			L17S6_S	5611	48.43	0.0397235				L17S7_S	846141	51.1575	6.0771														L14S5_SAN	2690	1	44.16			L14S3_SA	2440	1	39.54			L13S6_SA	1425	1	44.97
	L19S7_S	14440	52.26	0.0975371					13480	48.02	0.0954327				L17S7_SA	575575	51.16	4.13386														L14S5_SG	1559	1	44.44			L14S4_S	30363	2	42.4			L13S6_SA	10996	4	45.27
	L19S7_SA	9848	52.37	0.0665197				L17S6_SA	13611	48.41	0.0963602				L17S7_SAN	77279	51.0167	0.555028														L14S5_SG	47022	2	44.17			L14S4_SA	23061	2	42.37			L13S6_SAN	9462	1	45.22
	L19S7_SG	4239	52.78	0.0286329	0.19269				10234	48.02	0.0724524	0.303969			L17S7_SG	459328	51.0543	3.29896	14.0649													L14S6_EGS	4424	1	47.8			L14S4_SAN	2778	1	45.12			L13S6_SAN	1665	1	47.61
	L19S8_S	764591	51.92	5.16454				L17S7_S	866726	51.1114	6.13606				L17S8_S	51068	51.74	0.366777														L14S6_EGS	4303	1	47.48			L14S4_SAN	4815	1	42.35			L13S6_SG	58960	1	44.79
	L19S8_SA	532893	51.9143	3.5995				L17S7_SA	619157	51.0787	4.38337				L17S8_SA	172274	51.74	1.2373																				L14S4_SAN	4842	1	45.41			L13S6_SG	57783	1	45.16
	L19S8_SAN	39419	51.955	0.266261				L17S7_SAN	74181	50.98	0.52517				L17S8_SG	184177	51.6325	1.32278	2.92686																			L14S4_SG	23106	2	42.325			L13S7_S	2026	1	48.93
	L19S8_SG	520703	51.6956	3.51716				L17S7_SG	379600	51	2.68741				L18S7_S	164144	51.5033	1.1789																				L14S5_EGS	1959	1	45.13			L13S7_SG	1370	1	48.51
		4179	52.35	0.0282277	12.5757				7148	51.53	0.0506048	13.7826				36380	51.6	0.261286														L15S4_S	8086	1	42.37			L14S5_S	92514	4	44.5475			L14S3_S	2587	1	39.21
	L19S9_S	218145	52.885	1.47349				L17S8_S	316581	51.7333	2.24126				L18S7_SA	50853	51.47	0.365233														L15S4_SA	5641	1	42.33			L14S5_SA	61030	2	44.54			L14S3_SG	2675	1	38.73
	L19S9_SA	154359	52.8433	1.04264				L17S8_SA	214094	51.7067	1.5157					89760	51.6	0.644669														L15S4_SG	6599	1	42.22			L14S5_SA	3931	1	44.39			L14S3_SG	3204	1	39.17
	L19S9_SG	122986	52.7867	0.830727	3.34686			L17S8_SG	4154	51.67	0.0294086	3.78636			L18S7_SG	131209	51.46	0.942361	3.39245													L15S5_EGS	1203	1	46.43			L14S5_SAN	11168	1	44.22			L14S4_EGS	2979	1	45.11
	L20S7_S	37886	51.51	0.255906				L18S7_S	215491	51.5	1.52559				L18S8_S	20775	52.31	0.149209														L15S5_EGS	1102	1	44.12			L14S5_SG	59618	4	44.21			L14S4_S	28739	3	42.5233
	L20S7_SG	29263	51.67	0.197661	0.453568			L18S7_SA	143978	51.485	1.0193				L18S8_SA	14626	52.26	0.105046	0.254255													L15S5_S	28099	2	44.155			L14S6_EGS	5221	1	47.62			L14S4_S	1749	1	44.52
	L20S8_S	95236	52.625	0.643285				L18S7_SG	132660	51.45	0.939177	3.48407			L19S7_S	60960	51.395	0.437823														L15S5_S	1342	1	46.51			L14S6_SG	12661	1	46.43			L14S4_SA	17568	1	42.49
	L20S8_SA	75290	52.6	0.508557	1.15184			L18S8_S	21228	52.23	0.150285					8043	51.9	0.0577659														L15S5_S	3471	1	46.3			L15S4_S	9391	1	42.32			L14S4_SA	1176	1	44.9
	L20S9_S	25353	53.26	0.171251				L18S8_SA	14530	52.18	0.102866	0.253152			L19S7_SA	63456	51.4233	0.45575														L15S5_S	1411	1	47.08			L15S4_SA	6003	1	42.34			L14S4_SAN	92955	1	45.17
	L20S9_SA	30283	53.435	0.204551	0.375801			L19S7_S	80326	51.4333	0.568674				L19S7_SG	9033	51.87	0.0648763														L15S5_SA	4389	1	46.57			L15S4_SG	7727	1	42.15			L14S4_SG	3867	2	42.2
	L21S8_SA	12774	52.35	0.0862838				L19S7_SA	48251	51.44	0.341597					10010	51.49	0.0718932														L15S5_SA	16550	1	44.14			L15S5_EGS	3559	1	44.06			L14S4_SG	1167	1	44.07
	L21S8_SG	4329	52.82	0.0292409	0.115525			L19S7_SG	6858	51.73	0.0485518					54575	51.315	0.391965	1.48007													L15S5_SAN	1336	1	46.04			L15S5_EGS	1603	1	46.39			L14S5_EGS	3136	1	46.32
	L21S9_S	179976	53.34	1.21567					52404	51.405	0.370998	1.32982			L19S8_S	465723	52.135	3.34489														L15S5_SG	5300	2	46.325			L15S5_S	1402	1	47.01			L14S5_S	1672	1	44.66
		371260	53.24	2.50773				L19S8_S	330779	52.1975	2.34178				L19S8_SA	448963	52.096	3.22451														L15S5_SG	17076	1	44.11			L15S5_S	7583	2	44.26			L14S5_S	81027	4	44.52
	L21S9_SA	419326	53.2	2.8324					208362	52.06	1.47512				L19S8_SG	366211	51.91	2.63018	9.19958													L15S6_EGS	30888	1	46.28			L15S5_S	1940	1	46.46			L14S5_S	5163	1	44.43
	L21S9_SG	449223	53.0883	3.03434	9.59014			L19S8_SA	21907	52.17	0.155092				L19S9_S	176875	52.935	1.27034														L15S6_EGS	14935	2	49.005			L15S5_SA	1512	1	49.42			L14S5_SA	54529	2	44.54
	L21S10_S	206305	54.0033	1.39352					104749	52.01	0.741579				L19S9_SA	100428	52.91	0.721288														L15S6_S	3341	2	49.84			L15S5_SA	5818	1	46.44			L14S5_SA	1305	1	44.26
	L21S10_SA	140912	53.905	0.951811				L19S8_SAN	23353	51.93	0.165329				L19S9_SG	75220	52.77	0.54024	2.53187													L15S6_S	241997	2	46.705			L15S5_SA	2132	1	44.32			L14S5_SAN	9013	1	44.1
	L21S10_SG	85713	53.86	0.578961	2.92429			L19S8_SG	489659	51.93	3.46658	8.34547			L20S7_S	28119	51.8	0.201955														L15S6_S	4640	1	46.86			L15S6_EGS	7369	1	46.23			L14S5_SG	1000	1	43.96
	L23S10_SAN	10921	53.85	0.0737675				L19S9_S	195838	52.86	1.38645				L20S7_SA	23967	51.8	0.172134	0.374089													L15S6_SA	178329	2	46.33			L15S6_S	2319	1	49.63			L14S6_S	19502	1	46.87
	L23S10_SG	100006	54.07	0.675505				L19S9_SA	124199	52.905	0.879277	2.26573			L20S8_S	71790	52.62	0.515606														L15S6_SA	1265	1	46.84			L15S6_S	9812	1	46.55			L14S6_SA	2141	1	47
	L23S10_SG	240815	54.17	1.62662	2.37589			L20S7_SG	14177	51.59	0.100367	0.1				19396	52.71	0.139305														L15S6_SA	168471	1	46.7			L15S6_S	1392	1	50.42			L14S6_SA	1651	1	46.63
	L23S11_S	271771	55.165	1.83572				L20S8_S	102172	52.62	0.723335				L20S8_SA	16870	52.72	0.121163														L15S6_SAN	1931	1	46.15			L15S6_S	258165	2	46.365			L14S6_SAN	5283	1	47.76
	L23S11_SA	129366	55.22	0.873821				L20S8_SA	81563	52.605	0.577432					79236	52.64	0.569084														L15S6_SG	249936	4	46.2575			L15S6_S	1846	1	50.14			L15S4_S	7674	1	42.37
	L23S11_SG	134172	55.145	0.906284	3.61582			L20S8_SG	51831	52.48	0.366942	1.66771			L20S8_SAN	14401	52.79	0.10343	1.44859													L15S7_EGS	15826	1	51.23			L15S6_S	2575	1	46.7			L15S4_SA	5258	1	42.35
	L25S11_S	554281	55.235	3.74397				L20S9_S	31010	53.28	0.219538				L20S9_SA	22149	53.35	0.159077	0.159077													L15S7_S	1338	1	50.14			L15S6_SA	4959	2	46.7			L15S4_SG	6528	1	42.17
	L25S11_SA	296689	55.24	2.00403				L20S9_SG	11936	53.51	0.0845019	0.30404			L21S8_S	17283	52.45	0.124129														L15S7_S	119156	3	49.9967			L15S6_SA	1836	1	49.67			L15S5_EGS	3203	1	44.06
	L25S11_SG	432150	55.2267	2.91902	8.66702			L21S10_S	213196	53.93	1.50934				L21S8_SG	28309	52.36	0.203319	0.327448													L15S7_SA	75460	2	49.885			L15S6_SA	232680	4	46.38			L15S5_EGS	2970	1	41.29
		14804627		100	99.9968			L21S10_SA	109113	53.98	0.772474				L21S9_S	4481	53.03	0.0321832														L15S7_SA	6183	2	50.005			L15S6_SA	7842	1	46.61			L15S5_EGS	1523	1	46.45
								L21S10_SG	121648	53.875	0.861217	3.14303				10815	53.155	0.0776748														L15S7_SAN	5718	1	49.07			L15S6_SAN	38821	2	46.295			L15S5_S	2329	1	44.22
								L21S8_S	5407	53.45	0.0382793					5209	53.72	0.0374118														L15S8_SG	1502	1	47.08			L15S6_SG	1104	1	49.83			L15S5_S	1183	1	49.33
								L21S8_SG	6730	53.47	0.0476456				L21S9_SA	5414	53.02	0.0388841														L16S3_S	5550	1	42.02			L15S6_SG	1038	1	48.69			L15S5_S	6550	1	46.86
									26772	52.33	0.189535	0.275459			L21S9_SG	341834	53.0067	2.4551	2.64125													L16S3_SA	4013	1	41.94			L15S6_SG	222573	5	46.304			L15S5_S	6384	1	46.55
								L21S9_S	610602	53.2333	4.32281				L21S10_S	7639	53.94	0.0548644														L16S3_SG	4128	1	41.68			L15S7_EGS	16605	1	51.22			L15S5_SA	13862	1	44.39
								L21S9_SA	506225	53.166	3.58386				L21S10_SA	98290	54.07	0.705932														L16S4_EGS	1063	1	47.31			L15S7_EGS	18077	2	48.965			L15S5_SA	3928	1	44.24
								L21S9_SAN	14684	53.02	0.103957				L21S10_SG	27798	54.02	0.199649														L16S4_SG	5849	1	43.25			L15S7_S	129761	4	49.6975			L15S5_SA	8155	2	46.54
								L21S9_SG	314391	53.05	2.22576	10.2364				90524	53.8	0.650156	1.6106													L16S5_S	13998	1	45.44			L15S7_S	127629	4	50.025			L15S5_SA	2069	1	46.76
								L23S10_S	183112	54.21	1.29636				L23S10_S	174184	54.21	1.25101														L16S5_SG	11582	1	45.37			L15S7_SA	1322	1	49.45			L15S5_SAN	4988	2	43.805
								L23S10_SA	123095	54.11	0.871461				L23S10_SA	11463	54.24	0.0823289														L16S6_S	48006	2	48.7			L15S7_SA	2484	1	50.53			L15S5_SG	1618	1	46.19
								L23S10_SAN	15812	54.28	0.111942				L23S10_SG	366522	54.14	2.63241	3.96575													L16S6_SA	39565	2	48.735			L15S7_SA	68232	2	50.015			L15S5_SG	5511	1	46.33
								L23S10_SG	244210	53.98	1.7289	4.00866			L23S11_S	274815	55.19	1.97376														L16S6_SAN	5781	1	48.62			L15S7_SA	76021	2	49.66			L15S5_SG	1604	1	49.16
								L23S11_S	231022	55.155	1.63554				L23S11_SA	123296	55.2	0.885529	2.85929													L16S6_SG	2042	1	48.49			L15S7_SAN	1383	1	49.12			L15S5_SG	3448	1	44.16
								L23S11_SA	111118	55.17	0.786669	2.42221			L25S11_S	673849	55.21	4.83968														L16S7_EGS	18751	1	51.38			L15S7_SG	59226	1	49			L15S5_SG	14630	1	43.83
								L25S11_S	523637	55.255	3.70713				L25S11_SA	288959	55.27	2.07534														L16S7_S	63724	2	51.255			L15S7_SG	1017	1	49.36			L15S6_EGS	2122	1	46.1
								L25S11_SA	261000	55.26	1.84777				L25S11_SG	352286	55.17	2.53017	9.44519													L16S7_SA	34065	1	51.3			L16S3_S	6085	1	41.85			L15S6_S	2189	1	50.12
								L25S11_SG	350126	55.22	2.47875					13923430		100	100													L16S7_SG	25264	1	51.11			L16S3_SA	3998	1	41.9			L15S6_S	2023	1	49.75
									5746	54.51	0.0406793	8.07433																				L17S5_S	10918	1	51.22			L16S3_SAN	18925	1	44.19			L15S6_S	305054	3	46.8667
									14125131		100	99.9996																				L17S5_S	4218	1	45.38			L16S3_SG	4637	1	41.63			L15S6_S	2172	1	46.79
																																L17S5_SA	8791	1	51.2			L16S4_SAN	1767	1	46.67			L15S6_S	330213	6	46.5883
																																L17S5_SA	3079	1	45.4			L16S4_SAN	4336	1	46.45			L15S6_SA	1547	1	46.33
																																L17S6_S	4837	1	51.85			L16S5_S	16452	1	45.72			L15S6_SA	234128	4	46.5375
																																L17S6_S	17081	2	48.665			L16S5_SA	12566	1	45.6			L15S6_SA	180077	1	46.86
																																L17S6_S	11841	1	48.29			L16S5_SAN	2633	1	45.4			L15S6_SA	1960	1	49.55
																																L17S6_SA	11152	2	48.72			L16S5_SG	11545	1	45.33			L15S6_SAN	49785	3	46.3433
																																L17S6_SA	25357	3	51.3633			L16S6_EGS	5052	1	48.02			L15S6_SG	255046	3	46.3133
																																L17S6_SG	1657	1	47.95			L16S6_S	45227	3	48.4367			L15S6_SG	1751	1	46.52
																																L17S6_SG	9670	1	47.81			L16S6_S	53436	2	48.945			L15S6_SG	1000	1	48.81
																																L17S6_SG	7430	1	50.81			L16S6_SA	40748	2	48.43			L15S6_SG	1080	1	49.81
																																L17S7_S	7558	1	51.17			L16S6_SA	32154	2	48.69			L15S6_SG	1599	1	49.41
																																L17S7_SA	6014	1	51.75			L16S6_SA	31105	2	48.975			L15S7_EGS	19719	1	51.25
																																L17S7_SAN	73794	4	51.0175			L16S6_SG	2184	1	48.12			L15S7_S	97429	2	49.585
																																L17S8_S	1125629	10	51.367			L16S6_SG	30329	1	48.4			L15S7_SA	62837	1	50.12
																																L17S8_SA	692555	7	51.3157			L16S7_S	51002	1	51.23			L15S7_SA	59720	1	49.85
																																L17S8_SG	591847	7	51.2943			L16S7_SA	36039	1	51.19			L15S7_SA	61071	1	49.59
																																L18S5_SG	2332	1	46.76			L16S7_SG	23959	1	51.1			L15S7_SA	1344	1	49.44
																																L18S6_SA	9603	1	50.75			L17S5_S	13443	1	51.12			L15S7_SAN	5591	1	49.19
																																L18S6_SG	7131	1	49.9			L17S5_SA	7116	1	51.09			L15S7_SG	54831	2	49.215
																																L18S7_S	192937	4	51.5225			L17S5_SG	3855	1	45.18			L15S7_SG	2519	1	48.9
																																L18S8_SA	146766	4	51.685			L17S6_S	13434	1	51.15			L15S8_SG	1198	1	47.52
																																L18S8_SG	170379	6	51.6883			L17S6_S	5611	1	48.43			L16S3_EGS	12067	1	44.09
																																L19S6SA1_SAN	9109	1	51.86			L17S6_S	13480	1	48.02			L16S3_S	5611	1	41.95
																																L19S6_SA	11809	1	52.17			L17S6_S	1868	1	47.6			L16S3_SA	4551	1	41.89
																																L19S6_SA	3276	1	53.03			L17S6_SA	9999	1	51.67			L16S3_SG	4441	1	41.75
																																L19S6_SG	12892	1	51.8			L17S6_SA	8765	1	51.09			L16S4_S	9031	1	43.59
																																L19S7_S	14440	1	52.26			L17S6_SA	1206	1	50.31			L16S4_SAN	8661	1	46.49
																																L19S7_SA	9848	1	52.37			L17S6_SA	13611	2	48.41			L16S4_SG	6023	1	43.17
																																L19S7_SG	4239	1	52.78			L17S6_SA	10234	1	48.02			L16S5_EGS	1694	1	50.47
																																L19S8SA1_SG	7646	1	52.83			L17S6_SG	3856	1	51.61			L16S5_S	1463	1	45.76
																																L19S8_EGS	9188	2	51.525			L17S6_SG	9223	2	50.875			L16S5_S	4641	1	45.96
																																L19S8_S	764591	11	51.92			L17S7_EGS	28092	1	51.57			L16S5_S	1311	1	49.05
																																L19S8_SA	532893	7	51.9143			L17S7_S	866726	7	51.1114			L16S5_S	20396	2	45.655
																																L19S8_SAN	1688	1	52.32			L17S7_SA	619157	8	51.0787			L16S5_SA	14655	2	45.66
																																L19S8_SAN	39419	2	51.955			L17S7_SAN	74181	3	50.98			L16S5_SAN	2910	1	50.13
																																L19S8_SG	520703	9	51.6956			L17S7_SG	379600	4	51			L16S5_SAN	1868	1	50.04
																																L19S8_SG	4179	1	52.35			L17S7_SG	7148	1	51.53			L16S5_SAN	4704	2	49.855
																																L19S9_S	218145	4	52.885			L17S8_S	316581	6	51.7333			L16S5_SAN	1697	1	49.59
																																L19S9_SA	154359	3	52.8433			L17S8_SA	214094	3	51.7067			L16S6_EGS	1452	1	48.24
																																L19S9_SG	122986	3	52.7867			L17S8_SG	4154	1	51.67			L16S6_S	8933	1	48.64
																																L20S6_SAN	29990	3	51.9867			L18S5_S	2623	1	46.74			L16S6_S	46606	2	48.835
																																L20S7_S	37886	2	51.51			L18S6_S	13074	1	50.66			L16S6_SA	6726	1	48.67
																																L20S7_SG	29263	1	51.67			L18S6_SG	8864	2	49.75			L16S6_SG	9005	3	48.19
																																L20S8_S	95236	2	52.625			L18S6_SG	6764	1	50.03			L16S7_S	72190	2	51.22
																																L20S8_SA	75290	3	52.6			L18S7_S	215491	6	51.5			L16S7_SA	44253	2	51.245
																																L20S9_S	25353	1	53.26			L18S7_SA	143978	4	51.485			L16S7_SG	26186	1	51.08
																																L20S9_SA	30283	2	53.435			L18S7_SG	132660	4	51.45			L17S5_S	4043	1	45.33
																																L21S10_S	206305	3	54.0033			L18S8_S	21228	1	52.23			L17S5_SA	8486	1	51.18
																																L21S10_SA	140912	2	53.905			L18S8_SA	14530	1	52.18			L17S5_SA	2955	1	45.31
																																L21S10_SG	85713	1	53.86			L19S10SA1_SAN	34400	1	53.51			L17S6_S	16480	1	51.15
																																L21S7_EGS	3335	1	52.86			L19S6SA1_SAN	24899	2	51.98			L17S6_S	1365	1	48.44
																																L21S7_S	8552	2	53.56			L19S6_SA	10985	1	51.97			L17S6_S	13188	1	48.17
																																L21S7_SG	4435	1	52.9			L19S6_SA	12872	1	52.3			L17S6_SA	2357	1	51.76
																																L21S7_SG	2944	1	53.56			L19S6_SA	4144	1	52.4			L17S6_SA	9402	1	48.19
																																L21S8_S	12880	1	53.44			L19S7SA1_EGS	65134	1	52.77			L17S6_SA	26310	3	51.1333
																																L21S8_SA	12774	1	52.35			L19S7SA1_EGS	40341	2	52.66			L17S6_SG	9339	1	48.19
																																L21S8_SG	4329	1	52.82			L19S7SA1_SA	27703	1	52.81			L17S6_SG	3746	2	51.17
																																L21S9_EGS	6642	1	52.99			L19S7SA1_SAN	20534	1	52.61			L17S6_SG	10081	1	47.8
																																L21S9_S	179976	1	53.34			L19S7SA1_SG	65134	1	52.77			L17S6_SG	1490	1	47.86
																																L21S9_S	371260	1	53.24			L19S7SA1_SG	22408	1	52.69			L17S7_EGS	15936	1	51.49
																																L21S9_SA	419326	2	53.2			L19S7_EGS	2111	1	51.88			L17S7_EGS	5138	1	50.99
																																L21S9_SG	449223	6	53.0883			L19S7_S	4513	1	53.24			L17S7_S	846141	8	51.1575
																																L22S7_SAN	39521	4	53.105			L19S7_S	80326	3	51.4333			L17S7_SA	575575	5	51.16
																																L22S8_S	42068	2	52.85			L19S7_SA	48251	2	51.44			L17S7_SAN	77279	3	51.0167
																																L22S8_SAN	8009	1	54.26			L19S7_SA	3841	1	52.62			L17S7_SG	459328	7	51.0543
																																L22S8_SG	20884	1	52.83			L19S7_SG	6858	1	51.73			L17S8_S	51068	2	51.74
																																L22S9_S	34714	1	53.7			L19S7_SG	52404	2	51.405			L17S8_SA	172274	3	51.74
																																L22S9_SA	50781	1	53.67			L19S8_S	330779	4	52.1975			L17S8_SG	184177	4	51.6325
																																L23S10_EGS	18864	1	54.44			L19S8_S	1590	1	52.62			L18S5_SA	1486	1	47.45
																																L23S10_SAN	10921	1	53.85			L19S8_S	208362	2	52.06			L18S6_S	4339	1	50.13
																																L23S10_SG	100006	1	54.07			L19S8_SA	1733	1	53.07			L18S6_S	3305	1	51.74
																																L23S10_SG	240815	2	54.17			L19S8_SA	21907	1	52.17			L18S6_SG	4203	1	51.4
																																L23S11_EGS	2911	1	54.64			L19S8_SA	104749	1	52.01			L18S6_SG	9035	2	50.125
																																L23S11_EGS	38203	1	55.13			L19S8_SAN	23353	1	51.93			L18S6_SG	1589	1	50.39
																																L23S11_S	271771	2	55.165			L19S8_SG	489659	6	51.93			L18S7_S	164144	3	51.5033
																																L23S11_SA	129366	1	55.22			L19S9SA1_SA	11936	1	53.51			L18S7_S	36380	1	51.6
																																L23S11_SG	2911	1	54.64			L19S9SA1_SG	3015	1	47.58			L18S7_SA	50853	2	51.47
																																L23S11_SG	134172	2	55.145			L19S9_S	195838	3	52.86			L18S7_SA	89760	2	51.6
																																L23S9_SA	25082	1	53.33			L19S9_SA	124199	2	52.905			L18S7_SG	131209	3	51.46
																																L24S10_S	44409	1	54.92			L20S6_SAN	212364	1	51.96			L18S8_S	20775	1	52.31
																																L24S10_SAN	8604	1	54.74			L20S7_EGS	27703	1	52.81			L18S8_SA	14626	1	52.26
																																L24S8_EGS	8592	1	54.28			L20S7_SAN	13732	2	52.885			L19S10SA1_EGS	29966	1	53.62
																																L24S8_SAN	3207	1	54.36			L20S7_SG	14177	1	51.59			L19S6SA1_SA	4148	1	52.13
																																L24S8_SAN	10017	1	54.17			L20S8_S	102172	2	52.62			L19S6SA1_SAN	7361	1	52.12
																																L25S11_EGS	138205	1	55.23			L20S8_SA	81563	2	52.605			L19S6_SG	15717	2	51.775
																																L25S11_S	554281	2	55.235			L20S8_SG	51831	1	52.48			L19S7SA1_EGS	22824	1	52.85
																																L25S11_SA	296689	1	55.24			L20S9_EGS	11936	1	53.51			L19S7SA1_SA	106124	2	52.8
																																L25S11_SG	432150	3	55.2267			L20S9_S	31010	1	53.28			L19S7SA1_SG	22824	1	52.85
																																L25S9_SA	4011	1	54.84			L20S9_SG	11936	1	53.51			L19S7_S	60960	2	51.395
																																L29S13_SG	142887	1	55.28			L21S10_S	213196	2	53.93			L19S7_S	8043	1	51.9
																																L7S1_SA	11318	1	33.24			L21S10_SA	109113	1	53.98			L19S7_SA	63456	3	51.4233
																																L7S1_SAN	1749	1	11.53			L21S10_SG	121648	2	53.875			L19S7_SA	2797	1	53.22
																																L7S1_SG	3116	1	43.42			L21S7_EGS	7261	1	52.89			L19S7_SG	9033	1	51.87
																																L7S2_S	6437	1	21			L21S7_S	8240	1	53.24			L19S7_SG	7127	1	52.4
																																L7S2_S	2028	1	30.9			L21S7_S	6926	1	53.85			L19S7_SG	10010	1	51.49
																																L7S2_S	4771	1	33.51			L21S7_SA	14460	2	53.175			L19S7_SG	54575	2	51.315
																																L7S2_SA	6568	1	21.1			L21S8_S	5407	1	53.45			L19S8_EGS	20441	1	52.81
																																L7S2_SA	1172	1	25.97			L21S8_SG	6730	1	53.47			L19S8_S	465723	6	52.135
																																L7S2_SA	2990	1	32.29			L21S8_SG	26772	1	52.33			L19S8_SA	448963	5	52.096
																																L7S2_SG	3299	1	20.84			L21S9_S	610602	3	53.2333			L19S8_SG	366211	3	51.91
																																L7S3_EGS	4868	1	30.81			L21S9_SA	506225	5	53.166			L19S9SA1_SAN	39137	2	52.86
																																L7S3_S	22192	2	25.87			L21S9_SAN	14684	1	53.02			L19S9_S	176875	2	52.935
																																L7S3_S	36625	1	32.64			L21S9_SG	314391	2	53.05			L19S9_SA	100428	2	52.91
																																L7S3_S	25057	1	33.2			L22S7_S	9088	1	51.93			L19S9_SG	75220	1	52.77
																																L7S3_S	1818	1	34.29			L22S9_S	67730	1	53.5			L20S10_S	28337	1	53.11
																																L7S3_S	3570	1	37.62			L22S9_SA	57045	1	53.5			L20S6_EGS	4148	1	52.13
																																L7S3_SA	19225	1	25.87			L23S10_S	183112	1	54.21			L20S7_EGS	106124	2	52.8
																																L7S3_SG	11831	1	25.45			L23S10_SA	123095	1	54.11			L20S7_S	28119	1	51.8
																																L7S3_SG	6763	1	26.94			L23S10_SAN	15812	1	54.28			L20S7_SA	23967	1	51.8
																																L7S4_S	2649	1	29.94			L23S10_SG	244210	1	53.98			L20S8_S	71790	1	52.62
																																L7S4_SG	9089	1	29.45			L23S11_S	231022	2	55.155			L20S8_S	19396	1	52.71
																																L8S0_SG	5744	1	12.59			L23S11_SA	111118	1	55.17			L20S8_SA	16870	1	52.72
																																L8S3_S	19980	2	31.44			L23S12_SG	2508	1	50.85			L20S8_SA	79236	2	52.64
																																L8S3_SA	17575	2	31.46			L23S8_EGS	4229	1	54.65			L20S8_SAN	14401	1	52.79
																																L8S3_SG	8843	1	31.14			L23S8_S	16832	1	54.13			L20S9_SA	22149	1	53.35
																																L8S4_SA	2142	1	37.61			L23S8_SG	12616	1	54.01			L21S10_S	7639	1	53.94
																																L8S4_SA	2175	1	36.86			L23S9_S	33164	1	53.22			L21S10_SA	98290	1	54.07
																																L9S1_SA	3156	1	50.9			L24S10_EGS	5056	1	54.35			L21S10_SG	27798	1	54.02
																																L9S3_EGS	6646	1	34.28			L24S10_SG	5056	1	54.35			L21S10_SG	90524	1	53.8
																																L9S3_S	111643	1	31.33			L24S8_SAN	16260	2	54.16			L21S7_EGS	6731	1	53.04
																																L9S3_S	24646	1	31.43			L25S11_EGS	122486	1	55.23			L21S7_S	3300	1	53.11
																																L9S3_S	1182	1	34.68			L25S11_EGS	5746	1	54.51			L21S7_SG	6627	1	53.19
																																L9S3_SA	3310	1	34.87			L25S11_S	523637	2	55.255			L21S8_S	17283	1	52.45
																																L9S3_SA	133016	2	31.43			L25S11_SA	261000	1	55.26			L21S8_SG	28309	1	52.36
																																L9S3_SAN	28187	2	31.13			L25S11_SG	350126	2	55.22			L21S9_S	4481	1	53.03
																																L9S3_SG	95059	2	31.085			L25S11_SG	5746	1	54.51			L21S9_S	10815	2	53.155
																																L9S3_SG	3823	1	31.01			L26S10_SAN	3315	1	51.04			L21S9_S	5209	1	53.72
																																L9S4_EGS	2675	1	38.3			L7S1_SA	13533	1	33.28			L21S9_SA	5414	1	53.02
																																L9S4_EGS	4242	1	38.18			L7S1_SAN	2048	1	11.51			L21S9_SG	341834	3	53.0067
																																L9S4_S	134365	7	34.9686			L7S2_S	7694	1	21.23			L22S7_SAN	261467	2	53.155
																																L9S4_SA	95534	5	34.914			L7S2_SA	8317	1	21.35			L22S8_EGS	74320	1	54.09
																																L9S4_SAN	12358	2	34.56			L7S2_SA	3351	1	32.27			L22S9_SG	51605	1	53.41
																																L9S4_SG	68550	4	34.5625			L7S2_SG	4828	1	20.97			L23S10_EGS	113563	1	54.17
																																L9S4_SG	1789	1	34.88			L7S3_EGS	5214	1	31.4			L23S10_S	174184	1	54.21
																																L9S5_SG	1543	1	11.36			L7S3_S	3477	1	32.54			L23S10_SA	11463	1	54.24
																																						L7S3_S	26412	1	33.24			L23S10_SG	366522	2	54.14
																																						L7S3_S	1172	1	33.63			L23S11_S	274815	2	55.19
																																						L7S3_S	40134	1	32.65			L23S11_SA	123296	1	55.2
																																						L7S3_SA	20409	1	26.04			L23S8_S	16257	1	54.25
																																						L7S3_SG	2267	1	25.49			L23S8_S	12798	1	54.42
																																						L7S3_SG	2938	1	33.35			L23S8_SG	10245	1	54.66
																																						L7S4_SG	9889	1	29.55			L24S8_EGS	18389	1	54.15
																																						L8S0_SG	5019	1	31.23			L24S8_EGS	13582	1	54.33
																																						L8S0_SG	7033	1	12.62			L24S8_SAN	248071	2	54.195
																																						L8S3_S	20719	2	31.395			L24S8_SAN	8215	1	54.66
																																						L8S3_SA	18606	2	31.435			L24S8_SG	18389	1	54.15
																																						L8S3_SG	9424	1	31.16			L24S9_S	19707	1	53.91
																																						L9S3_S	154271	3	31.3467			L25S11_S	673849	4	55.21
																																						L9S3_SA	149794	3	31.3533			L25S11_SA	288959	1	55.27
																																						L9S3_SA	2646	1	34.84			L25S11_SG	352286	3	55.17
																																						L9S3_SA	1353	1	31.17			L29S13_SG	120870	1	55.23
																																						L9S3_SAN	35216	4	31.1475			L7S1_S	21152	1	54.16
																																						L9S3_SG	107627	3	31.08			L7S1_SA	5728	1	54.52
																																						L9S3_SG	2072	1	34.57			L7S1_SAN	1295	1	11.6
																																						L9S4_EGS	2811	1	38.22			L7S1_SG	14319	1	53.42
																																						L9S4_S	131036	6	35.0333			L7S1_SG	3315	1	43.42
																																						L9S4_SA	2323	1	34.76			L7S2_S	9224	1	21.17
																																						L9S4_SA	93025	5	35.038			L7S2_S	4223	1	33.55
																																						L9S4_SA	1181	1	35.44			L7S2_SA	8284	1	21.27
																																						L9S4_SAN	11971	2	34.55			L7S2_SG	4605	1	20.97
																																						L9S4_SG	64926	4	34.53			L7S3_EGS	5681	1	31.15
																																						L9S4_SG	1445	1	34.82			L7S3_S	38280	1	32.6
																																						L9S5_SG	4020	1	11.36			L7S3_S	2541	1	26.1
																																												L7S3_S	24488	2	25.825
																																												L7S3_S	2137	1	34.26
																																												L7S3_S	84044	1	33.68
																																												L7S3_SA	24088	2	25.855
																																												L7S3_SA	2829	1	26.01
																																												L7S3_SA	19420	1	26.08
																																												L7S3_SG	7409	1	27.08
																																												L7S3_SG	15363	1	25.57
																																												L7S4_S	5771	1	32.26
																																												L7S4_S	3253	1	29.98
																																												L7S4_S	1501	1	20.08
																																												L7S4_SG	9874	1	29.51
																																												L7S4_SG	6834	1	30.05
																																												L8S0_SG	4912	1	31.2
																																												L8S0_SG	6062	1	12.62
																																												L8S1_S	3125	1	14.65
																																												L8S3_S	21335	2	31.425
																																												L8S3_SA	19696	2	31.385
																																												L8S3_SG	9234	1	31.13
																																												L8S4_S	1181	1	29.76
																																												L8S4_SA	1255	1	38.3
																																												L9S3_EGS	8450	1	34.25
																																												L9S3_S	1640	1	31.72
																																												L9S3_S	156972	3	31.35
																																												L9S3_SA	160476	4	31.3775
																																												L9S3_SA	1431	1	34.4
																																												L9S3_SA	3529	1	34.98
																																												L9S3_SAN	30394	2	31.135
																																												L9S3_SG	105241	2	31.125
																																												L9S4_EGS	3390	1	38.38
																																												L9S4_EGS	2596	1	37.99
																																												L9S4_S	140028	5	35.076
																																												L9S4_SA	93851	3	35.08
																																												L9S4_SA	9606	2	34.95
																																												L9S4_SA	2787	1	34.8
																																												L9S4_SAN	12876	2	34.63
																																												L9S4_SG	1678	1	34.9
																																												L9S4_SG	67594	3	34.6067
																																												L9S4_SG	1281	1	34.41

## Sheet: CSA_CSDS
Summary	200603_106	Internal						200603_107	Internal						200603_108	Internal						200603_109	Internal						Summary	Internal									200603_106	composition	sum_abundance	num_precursors	avg_rt_min		200603_107	composition	sum_abundance	num_precursors	avg_rt_min
		composition	sum_abundance	avg_rt_min	rel ab				composition	sum_abundance	avg_rt_min	rel ab				composition	sum_abundance	avg_rt_min	rel ab				composition	sum_abundance	avg_rt_min	rel ab				composition	rel ab 1	rel ab 2	rel ab 3	rel ab 4	ave rel ab	SD				DL10S0	9553	1	21.3			DL10S0	2003	1	34.83
		dp2S1_int	94863864	13.06	92.2405				dp2S1_int	177978720	13.11	94.8601				dp2S1_int	144000000	13.11	91.7951				dp2S1_int	130932832	13.09	93.0065				dp2S1_int	92.24	94.86	91.8	93.01	92.9775	1.35096				DL10S0	1289	1	33.97			DL10S0	1213	1	14.66
		dp2S2_int	7611058	19.1875	7.40058				dp2S2_int	8767945	18.985	4.67319				dp2S2_int	1378147	19.03	0.878522				dp2S2_int	8788144	19.0375	6.24255				dp2S2_int	7.4	4.67	7.56	6.24	6.4675	1.3349				DL10S0	1731	1	34.94			DL10S0	10272	1	21.17
		dp4S2_int	351884	31.635	0.342153				dp4S2_int	875659	24.7525	0.466714					5835042	18.7	3.71964				dp4S2_int	1057243	24.664	0.750999				dp4S2_int	0.36	0.47	0.64	0.75	0.555	0.173686				DL10S0_S	2106	1	32.94			DL10S0_S	2233	1	33.02
			17240	31.51	0.0167632	0.358916				187622324		100					4654078	19.245	2.96682	7.56498				140778219		100														DL10S1	1674	1	15.42			DL10S1	4006	1	15.46
			102844046		100											dp4S2_int	1003862	24.79	0.639928											NRE										DL10S1	1747	1	39.47			DL10S2	46568	1	12.82
									NREs								156871129		100				NREs							composition	rel ab 1	rel ab 2	rel ab 3	rel ab 4	ave rel ab	SD				DL10S2	42599	1	12.87			DL10S3_EGS_plus44	3353	2	43.415
		NREs							composition	sum_abundance	avg_rt_min	rel ab											composition	sum_abundance	avg_rt_min	rel ab				dp1S2_NRE	32.31	30.75	27.53	38.44	32.2575	4.57704				DL10S3_EGS_plus44	2226	1	43.44			DL10S4	1018	1	53.37
		composition	sum_abundance	avg_rt_min	rel ab				dp1S2_NRE	615422	13.48	30.7515				NREs							dp1S2_NRE	788529	13.525	38.4424				dp2S2_NRE	9.36	9.42	7.28	1.16	6.805	3.89264				DL10S4_SA	1330	1	53.88			DL10S4_SA	1254	1	54.04
		dp1S2_NRE	674249	13.44	32.3057				dp2S2_NRE	188473	18.305	9.41765				composition	sum_abundance	avg_rt_min	rel ab				dp2S2_NRE	23740	18.26	1.15737				dp3S2_NRE	31.69	30.74	45.66	36.67	36.19	6.82798				DL12S0SA1_EGS	3418	1	35.14			DL10S5SA1_SG	1742	1	42.66
		dp2S2_NRE	195451	18.4225	9.36477				dp3S2_NRE	615132	17.91	30.737				dp1S2_NRE	842124	13.565	27.5261				dp3S2_NRE	752180	18.0025	36.6703				dp3S3_NRE	26.64	34.3	19.53	23.73	26.05	6.22638				DL12S0SA1_EGS_plus44	1436	1	31.42			DL12S0SA1_EGS	1273	1	36.62
		dp3S2_NRE	661357	18.065	31.688					71366	18.05	3.56603	34.303			dp2S2_NRE	186603	18.3333	6.09939				dp3S3_NRE	30465	25.6633	1.48523														DL12S0SA1_SAN	1497	1	30.12			DL12S0SA1_SAN	5692	2	35.155
		dp3S3_NRE	556030	25.565	26.6414				dp3S3_NRE	510882	25.67	25.5278					36095	18.25	1.17982	7.27921				456284	25.4267	22.2448	23.73			Linkage										DL12S0SA1_SAN	1677	1	35.18			DL12S0SA1_SAN	1291	1	30.37
			2087087		100					2001275		100				dp3S2_NRE	698212	18.135	22.8221					2051198		100				composition	rel ab 1	rel ab 2	rel ab 3	rel ab 4	ave rel ab	SD				DL12S0_EGS_plus44	1300	1	24.48			DL12S0_EGS_plus44	1627	1	24.48
																	698815	17.8625	22.8418	45.6639										DL6S0	1.76	3.39	3.15	2.99	2.8225	0.727158				DL12S1	2910	1	16.67			DL12S1SA1_EGS_plus44	1922	1	34.83
		Linkage							Linkage							dp3S3_NRE	597521	25.5388	19.5309				Linkage							DL6S1	30.27	33.2	30.18	27.45	30.275	2.34843				DL12S1SA1_EGS_plus44	1849	1	35.01			DL12S1SA1_SAN	2822	1	40.04
		composition	sum_abundance	avg_rt_min	rel ab				composition	sum_abundance	avg_rt_min	rel ab					3059370		100				composition	sum_abundance	avg_rt_min	rel ab				DL6S1_S	2.6	2.2	2.18	2.4	2.345	0.196893				DL12S1SA1_SAN	2448	1	39.84			DL12S1_EGS_plus44	3603	1	31.14
		DL6S0	205744	12.87	1.42134				DL6S0	248306	12.51	1.69595											DL6S0	236939	12.825	1.55161				DL6S1_SA	2.68	2.63	2.6	2.95	2.715	0.160104				DL12S1SA1_SAN	4394	1	42.07			DL12S2SA1_SAN	2522	1	42.63
			49013	11.965	0.338596	1.75994				248681	12.835	1.69851	3.39446			Linkage								220243	12.48	1.44227	2.99388			DL6S1_SG-or-dp6S1_NRE	4.61	4.1	3.94	4.42	4.2675	0.303246				DL12S1_EGS_plus44	5342	2	31.1			DL12S2SA1_SAN	1357	1	44.2
		DL6S1	4382062	16.455	30.2726				DL6S1	4860535	16.51	33.1979				composition	sum_abundance	avg_rt_min	rel ab				DL6S1	3870385	16.6	25.3454				DL6S2	19.03	20.45	20.53	21.42	20.3575	0.988176				DL12S2SA1_SAN	2499	1	42.72			DL12S2_EGS_plus44	12536	2	34.865
		DL6S1_S	375807	15.875	2.59619				DL6S1_S	322822	15.735	2.2049				DL6S0	193286	12.9	1.22248					320916	16.46	2.10153	27.4469			DL6S2_S	1.52	1.45	1.45	1.38	1.45	0.0571548				DL12S2_EGS_plus44	10933	2	35			DL12S3	36389	1	12.84
		DL6S1_SA	387792	16.05	2.67898				DL6S1_SA	385433	15.94	2.63254					38952	12.73	0.24636				DL6S1_S	366480	15.745	2.39991				DL6S2_SA	1.8	1.72	1.78	1.64	1.735	0.0718795				DL12S3	29637	1	12.88			DL12S3_EGS	1279	1	34.21
		DL6S1_SG-or-dp6S1_NRE	666924	15.85	4.60731				DL6S1_SG-or-dp6S1_NRE	599570	15.715	4.09512					266150	12.51	1.68332	3.15216			DL6S1_SA	449822	15.895	2.94568				DL6S2_SG-or-dp6S2_NRE	2.51	2.44	2.29	2.34	2.395	0.0988264				DL12S3_EGS	1472	1	34.22			DL12S3_EGS_plus44	6091	2	39.98
		DL6S2	2754602	23.4967	19.0296				DL6S2	2994128	23.43	20.4502				DL6S1	4772313	16.43	30.1835				DL6S1_SG-or-dp6S1_NRE	674387	15.72	4.41626				DL8S0	11.36	13.09	11.37	11.13	11.7375	0.908456				DL12S3_EGS_plus44	4727	1	39.85			DL12S5_SG_plus44	1626	1	39.44
		DL6S2_S	220655	22.74	1.52435				DL6S2_S	212449	22.7433	1.45105				DL6S1_S	344401	15.765	2.17824				DL6S2	3271428	23.4133	21.4231				DL8S1	9.04	7.88	8.08	8.59	8.3975	0.522327				DL12S4_EGS	1039	1	38.77			DL14S0SA1	4848	1	41.95
		DL6S2_SA	259960	22.725	1.79588				DL6S2_SA	252218	22.695	1.72267				DL6S1_SA	411162	15.925	2.60048				DL6S2_S	211322	22.625	1.38385				DL8S2	12.63	6.97	12.05	12.82	11.1175	2.78433				DL12S5_SG_plus44	1625	1	39.42			DL14S0SA1	1343	1	40.5
		DL6S2_SG-or-dp6S2_NRE	363873	22.5	2.51374				DL6S2_SG-or-dp6S2_NRE	357787	22.45	2.44372				DL6S1_SG-or-dp6S1_NRE	622211	15.74	3.93531				DL6S2_SA	250173	22.625	1.63827				DL8S2_S	0.2	0.47	0.4	0.47	0.385	0.127671				DL14S0SA1	24091	2	44.535			DL14S0SA1	22251	1	44.41
		DL8S0	1643936	15.635	11.3568				DL8S0	1917076	15.49	13.0938				DL6S2	3246585	23.28	20.5337				DL6S2_SG-or-dp6S2_NRE	357653	22.35	2.34211														DL14S0SA1	28706	2	40.61			DL14S0SA1	34013	2	40.585
		DL8S1	1308533	22.3267	9.03973				DL8S1	1154153	22.23	7.88297				DL6S2_S	228833	22.54	1.4473				DL8S0	1700256	15.57	11.1342														DL14S0SA1	4143	1	41.97			DL14S0SA1_EGS	4726	1	45.2
		DL8S2	827935	29.08	5.71962				DL8S2	1019797	28.7767	6.9653				DL6S2_SA	281079	22.545	1.77775				DL8S1	1311530	22.16	8.58862														DL14S0SA1_SAN	4740	1	45.26			DL14S0_SA	7153	1	33.73
			999612	28.665	6.90562	12.6252			DL8S2_S	38516	27.36	0.263068				DL6S2_SG-or-dp6S2_NRE	361467	22.49	2.28618				DL8S2	1062186	28.5967	6.95578														DL14S0SA1_SG_plus44	3044	1	44.65			DL14S0_SG-or-dp14S0_NRE	8755	2	34.06
		DL8S2_S	28901	26.46	0.199657					29629	26.395	0.202369	0.465436			DL8S0	1797987	15.485	11.3718					895462	28.99	5.86398	12.8198													DL14S0_SA	2098	1	33.84			DL14S0_SG-or-dp14S0_NRE	1554	1	35.36
			14475349		100					14641100		100				DL8S1	1277207	22.2067	8.07797				DL8S2_S	33413	26.395	0.218807														DL14S0_SG-or-dp14S0_NRE	2694	1	33.07			DL14S0_SG_plus44	40172	1	13.05
																DL8S2	943419	28.84	5.96686					37964	27.26	0.248609	0.467416													DL14S0_SG-or-dp14S0_NRE	6971	1	34.04			DL14S0_SG_plus44	73549	4	34.855
																	962117	28.52	6.08512	12.052				15270559		100														DL14S0_SG_plus44	68639	3	34.9967			DL14S1SA1	49215	3	43.0567
																DL8S2_S	24687	26.52	0.156138																					DL14S1SA1	7651	1	47.82			DL14S1SA1	2418	1	45.59
																	39129	27.31	0.24748	0.403618																				DL14S1SA1	39968	3	43.0733			DL14S1_SA	5414	1	38.4
																	15810985		100																					DL14S1SA1_SA	2349	1	43.85			DL14S1_SG-or-dp14S1_NRE	1119	1	38.58
																																								DL14S1SA1_SAN	1588	1	48.01			DL14S1_SG_plus44	33325	2	39.94
																																								DL14S1_SA	4689	1	38.36			DL14S2SA1	5199	1	51.24
																																								DL14S1_SG-or-dp14S1_NRE	1099	1	38.8			DL14S2SA1	8937	1	45.37
																																								DL14S1_SG-or-dp14S1_NRE	1144	1	37.14			DL14S2_SA	4415	1	42.29
																																								DL14S1_SG_plus44	5870	2	39.5			DL14S2_SG-or-dp14S2_NRE	3177	1	42.31
																																								DL14S1_SG_plus44	32052	3	39.8167			DL14S2_SG_plus44	25316	3	42.6967
			Manually interpreted																																					DL14S2SA1	8200	1	45.32			DL14S3_SG_plus44	2330	1	45.01
		composition	m/z	z	intensity	m/z	z		intensity	m/z	z	intensity	m/z	z		intensity	m/z	z	intensity	m/z	z		intensity	Total	Rel ab															DL14S2SA1	5406	1	51.24			DL14S4	1196	1	41.59
		dp2S1_int	458.0613	1	6978258247																			6978258247	90.5597															DL14S2_SA	4144	1	42.22			DL14S4	24811	1	12.81
		dp2S2_int	538.0176	1	89913067	268.5049	2		111113627	667.1689	1	157072347	458.0611	1		295479896								653578937	8.48176															DL14S2_SG-or-dp14S2_NRE	2659	1	42.29			DL14S5_SAN	2515	1	51.93
		dp4S2_int	1046.27935	1	3116791	458.0612	2		67402508	305.038	3	3343027												73862326	0.958541															DL14S2_SG_plus44	1051	1	35.02			DL16S0SA1_SG_plus44	2308	1	45.6
																							Total	7705699510																DL14S2_SG_plus44	23978	4	42.72			DL16S3_SG-or-dp16S3_NRE	1474	1	34.79
		dp1S2_NRE	379.9955	1	24213814	509.1474	1		403426															24617240	20.1821															DL14S5SA1_EGS_plus44	6222	1	12.8			DL16S4SA1_SA	7715	1	13.01
		dp2S2_NRE	556.0274	1	1543848	476.0704	1		6314665	685.1787	1	3030459												10888972	8.92715															DL14S5_SAN	2606	1	51.7			DL3S0_SG_plus44	2613	1	18.44
		dp3S2_NRE	759.1074	1	1796349	379.0503	2		28183829	679.151	1	2639263	888.2601	1		18809529								51428970	42.1632															DL18S0_S	1583	1	43.82			DL4S0_SAN	1440	1	46.33
		dp3S3_NRE	1097.3659	1	2302583	968.2139	1		965013	419.0286	2	12999054	279.0164	3		2719591	379.0500	2	12104480	483.60468	2		3949988	35040709	28.7276															DL20S4_SG-or-dp20S4_NRE	1258	1	44.82			DL4S0_SAN	3001	1	45.81
																							Total	121975891																DL3S0_SG_plus44	2399	1	18.68			DL4S1SA1_EGS_plus44	3182	1	15.91
		DL6S0	504.6379	2	16041116	1010.2809	1		1990286															18031402	1.5617															DL3S1_SAN	4155	1	22.87			DL4S1SA1_EGS_plus44	2494	1	42.29
		DL6S1	1090.24036	1	20028145	544.617	2		343373201															363401346	31.4741															DL3S1_SAN	3788	1	16.09			DL4S2	11109	1	18.04
		DL6S1_S	1177.26998	1	449766	588.133	2		18778710															19228476	1.66537															DL4S0SA1_S	3659	1	36.8			DL4S2_EEGS	3813	1	21.71
		DL6S1_SA	1248.30693	1	431330	623.6521	2		25825530															26256860	2.2741															DL4S0SA1_SG	2133	1	48.09			DL4S2_EEGS_plus44	6527	1	22.75
		DL6S1_SG	1234.29129	1	532614	616.64	2		35045938															35578552	3.08145															DL4S1SA1_S	22188	1	13			DL4S2_S	1275	1	17.92
		DL6S2	1299.3466	1	1236896	584.5959	2		240983635	389.3939	3	1783549												244004080	21.1331															DL4S1_EGS	1832	1	45.21			DL4S2_S	1244	1	18.12
		DL6S2_S	628.11163	2	11589420																			11589420	1.00376															DL4S2	11439	1	18.06			DL4S2_SG-or-dp4S2_NRE	2528	1	26.77
		DL6S2_SA	663.6305	2	18536660	442.0837	3		591199															19127859	1.65666															DL4S2_EEGS	3299	1	21.77			DL4S2_SG-or-dp4S2_NRE	134047	1	24.07
		DL6S2_SG	656.6228	2	18604161																			18604161	1.6113															DL4S2_EEGS_plus44	7251	1	22.85			DL4S2_SG-or-dp4S2_NRE	5158	1	13.53
		DL8S0	1389.39286	1	975508	694.194	2		144187275															145162783	12.5725															DL4S2_SG-or-dp4S2_NRE	1861	1	27.01			DL4S2_SG-or-dp4S2_NRE	1252	1	23.05
		DL8S1	1469.3500	1	293427	734.1733	2		91390247	489.1129	3	1468818												93152492	8.06792															DL4S2_SG-or-dp4S2_NRE	1942	1	26.62			DL5S0_EGS	1195	1	45.81
		DL8S2	774.1521	2	154762947																			154762947	13.404															DL4S2_SG-or-dp4S2_NRE	125198	2	24.085			DL5S1	3527	1	42.88
		DL8S2_S	817.666	2	5425306	544.7759	3		277975															5703281	0.49396															DL4S2_SG_plus44	1528	1	24.97			DL5S1	16348	2	17.27
																							Total	1154603659																DL5S0_S	6182	1	16.08			DL5S1_EGS_plus44	41323	1	15.38
																																								DL5S0_S	1260	1	15.35			DL5S1_SG	12704	1	17.61
																																								DL5S0_SG	3234	1	13.61			DL5S2	11252	1	23.77
																																								DL5S1	14862	2	17.28			DL5S2	10294	1	24.4
																																								DL5S1_EGS_plus44	37949	1	15.44			DL5S2_EGS_plus44	6839	1	22.42
																																								DL5S1_SG	1511	1	19.45			DL5S2_EGS_plus44	21681	1	21.74
																																								DL5S1_SG	11400	1	18.04			DL5S2_SG	2128	1	30
																																								DL5S2	9782	1	24.47			DL5S2_SG	1784	1	29.31
																																								DL5S2	9941	1	23.74			DL5S2_SG	1731	1	25.82
																																								DL5S2_EGS_plus44	7195	1	22.38			DL5S2_SG	6781	1	26.94
																																								DL5S2_EGS_plus44	16655	1	21.79			DL5S2_SG	4028	1	24.75
																																								DL5S2_S	1192	1	29.05			DL6S0	248306	1	12.51
																																								DL5S2_SG	1829	1	30.1			DL6S0	6364	1	12.13
																																								DL5S2_SG	3428	1	24.48			DL6S0	1806	1	15.54
																																								DL5S2_SG	3486	1	24.7			DL6S0	3312	1	16.21
																																								DL5S2_SG	5722	1	27			DL6S0	248681	2	12.835
																																								DL6S0	49013	2	11.965			DL6S0	1208	1	17.88
																																								DL6S0	1217	1	18.43			DL6S0SA1_EGS_plus44	34088	1	17.26
																																								DL6S0	2783	1	36.13			DL6S0SA1_EGS_plus44	37665	1	15.15
																																								DL6S0	3822	1	16.36			DL6S0SA1_S	7433	1	12.04
																																								DL6S0	1607	1	15.6			DL6S0SA1_S	10727	1	12.5
																																								DL6S0	205744	2	12.87			DL6S0SA1_SAN	15571	1	25.21
																																								DL6S0SA1	2049	1	16.32			DL6S0SA1_SG_plus44	1892	1	23.8
																																								DL6S0SA1_EGS_plus44	28509	1	17.32			DL6S0_EGS	334760	2	14.89
																																								DL6S0SA1_EGS_plus44	34489	1	15.22			DL6S0_EGS_plus44	1289	1	30.49
																																								DL6S0SA1_S	5238	1	11.95			DL6S0_EGS_plus44	35634	1	15.18
																																								DL6S0SA1_SAN	13195	1	25.42			DL6S0_S	1100	1	15.04
																																								DL6S0_EGS	308290	2	14.88			DL6S0_SA	3773	1	12.32
																																								DL6S0_EGS_plus44	32557	1	15.33			DL6S0_SA	4938	1	12.03
																																								DL6S0_EGS_plus44	1114	1	28.66			DL6S0_SG-or-dp6S0_NRE	9834	1	16.51
																																								DL6S0_EGS_plus44	1467	1	30.62			DL6S0_SG-or-dp6S0_NRE	9747	1	12.01
																																								DL6S0_SA	12806	1	12.84			DL6S0_SG_plus44	7456	1	12.05
																																								DL6S0_SA	3453	1	12.06			DL6S0_SG_plus44	4630	1	12.52
																																								DL6S0_SG-or-dp6S0_NRE	10118	1	11.98			DL6S1	1196	1	28.52
																																								DL6S0_SG-or-dp6S0_NRE	9031	1	16.68			DL6S1	3589	1	14.17
																																								DL6S0_SG_plus44	22003	1	12.83			DL6S1	4860535	2	16.51
																																								DL6S0_SG_plus44	6074	1	12.09			DL6S1	4461	1	22.11
																																								DL6S1	4382062	2	16.455			DL6S1	6573	1	23.27
																																								DL6S1	3118	1	19.73			DL6S1	3303	1	25.05
																																								DL6S1	3613	1	21.76			DL6S1SA1	6093	1	23.27
																																								DL6S1	5222	1	22.28			DL6S1SA1_EGS_plus44	5605	1	24.06
																																								DL6S1	5840	1	23.24			DL6S1SA1_EGS_plus44	17041	1	21.7
																																								DL6S1	1256	1	25.61			DL6S1SA1_S	155760	1	15.49
																																								DL6S1SA1	6146	1	23.29			DL6S1SA1_SAN	4112	1	31.96
																																								DL6S1SA1_EGS_plus44	5419	1	23.94			DL6S1SA1_SG_plus44	6484	1	55.37
																																								DL6S1SA1_EGS_plus44	17585	1	21.71			DL6S1_EGS	370328	1	21.15
																																								DL6S1SA1_S	139585	1	15.65			DL6S1_EGS	5607	1	35.5
																																								DL6S1SA1_SAN	3715	1	31.98			DL6S1_EGS_plus44	2316	1	34.75
																																								DL6S1_EGS	347873	2	21.225			DL6S1_EGS_plus44	236008	1	21.72
																																								DL6S1_EGS_plus44	206276	2	21.775			DL6S1_S	322822	2	15.735
																																								DL6S1_S	375807	2	15.875			DL6S1_SA	1178	1	17.59
																																								DL6S1_SA	387792	1	16.05			DL6S1_SA	385433	1	15.94
																																								DL6S1_SA	6711	1	15.87			DL6S1_SAN	69303	1	15.74
																																								DL6S1_SAN	79217	1	15.9			DL6S1_SG-or-dp6S1_NRE	599570	2	15.715
																																								DL6S1_SG-or-dp6S1_NRE	1921	1	22.73			DL6S1_SG-or-dp6S1_NRE	1655	1	22.53
																																								DL6S1_SG-or-dp6S1_NRE	666924	2	15.85			DL6S1_SG_plus44	581827	2	15.955
																																								DL6S1_SG_plus44	571724	2	16.065			DL6S2	7886	1	25.67
																																								DL6S2	5504	1	26.5			DL6S2	24276	1	17.31
																																								DL6S2	2754602	3	23.4967			DL6S2	2994128	3	23.43
																																								DL6S2	2537	1	28.15			DL6S2SA1_EGS_plus44	15814	2	27.33
																																								DL6S2SA1	4751	1	30.68			DL6S2SA1_S	303665	2	22.215
																																								DL6S2SA1_EGS_plus44	13968	1	27.4			DL6S2SA1_S	1350	1	17.02
																																								DL6S2SA1_S	344563	2	22.325			DL6S2_EGS	3931	2	21.045
																																								DL6S2_EGS	92537	1	26.52			DL6S2_EGS	99686	2	26.41
																																								DL6S2_EGS_plus44	63982	2	27.415			DL6S2_EGS_plus44	3276	1	27.31
																																								DL6S2_S	220655	2	22.74			DL6S2_EGS_plus44	1710	1	36.2
																																								DL6S2_SA	259960	2	22.725			DL6S2_EGS_plus44	1474	1	21.47
																																								DL6S2_SAN	40773	2	22.475			DL6S2_S	1736	1	16.87
																																								DL6S2_SG-or-dp6S2_NRE	363873	2	22.5			DL6S2_S	212449	3	22.7433
																																								DL6S2_SG-or-dp6S2_NRE	1906	1	29.37			DL6S2_S	1150	1	28.74
																																								DL6S2_SG_plus44	336449	2	22.725			DL6S2_S	2435	1	29.29
																																								DL6S3	32784	3	30.9467			DL6S2_S	1393	1	32.47
																																								DL6S3	1609	1	30.86			DL6S2_SA	252218	2	22.695
																																								DL6S3_S	1795	1	31.2			DL6S2_SA	1938	1	17.13
																																								DL6S3_SG-or-dp6S3_NRE	13670	3	35.01			DL6S2_SAN	39390	2	22.455
																																								DL8S0	1025	1	22.08			DL6S2_SG-or-dp6S2_NRE	357787	2	22.45
																																								DL8S0	1643936	2	15.635			DL6S2_SG_plus44	327523	2	22.66
																																								DL8S0SA1	4259	1	46.68			DL6S2_SG_plus44	1939	1	24.16
																																								DL8S0SA1	3265	1	33.35			DL6S3	28030	3	30.9733
																																								DL8S0SA1_S	1496	1	14.78			DL6S3	1374	1	30.79
																																								DL8S0_EGS	7124	1	32.31			DL6S3_S	1230	1	31.06
																																								DL8S0_EGS	5266	1	22.09			DL6S3_SG-or-dp6S3_NRE	14931	4	34.8725
																																								DL8S0_EGS	2512	1	19.74			DL6S4_SG-or-dp6S4_NRE	36467	1	12.92
																																								DL8S0_EGS	3040	1	19.42			DL8S0	1078	1	22.04
																																								DL8S0_EGS	3026	1	19.2			DL8S0	1917076	2	15.49
																																								DL8S0_EGS_plus44	1937	1	51.76			DL8S0SA1	4581	1	46.71
																																								DL8S0_S	19265	1	14.99			DL8S0SA1	3716	1	33.22
																																								DL8S0_S	2086	1	25.58			DL8S0SA1_EGS_plus44	1694	1	22.9
																																								DL8S0_S	70927	1	27.65			DL8S0SA1_SA	2528	1	35.32
																																								DL8S0_S	2373	1	30.71			DL8S0SA1_SAN	1544	1	42.21
																																								DL8S0_S	16618	1	22.87			DL8S0SA1_SG	1820	1	42.38
																																								DL8S0_SA	12080	1	25.56			DL8S0_EGS	7703	1	32.38
																																								DL8S0_SA	4039	1	27.63			DL8S0_EGS	3509	1	19.01
																																								DL8S0_SA	26566	1	15			DL8S0_EGS	5664	1	22.09
																																								DL8S0_SA	2075	1	30.92			DL8S0_EGS_plus44	1900	1	51.95
																																								DL8S0_SAN	8204	1	27.65			DL8S0_EGS_plus44	1902	1	29.03
																																								DL8S0_SAN	6422	1	15.2			DL8S0_S	2348	1	25.72
																																								DL8S0_SG-or-dp8S0_NRE	2970	1	22.35			DL8S0_S	63351	1	27.57
																																								DL8S0_SG-or-dp8S0_NRE	11296	1	23.16			DL8S0_S	1517	1	21.38
																																								DL8S0_SG-or-dp8S0_NRE	3134	1	28.66			DL8S0_S	21336	1	15.03
																																								DL8S0_SG-or-dp8S0_NRE	3213	1	29.11			DL8S0_SA	3574	1	27.8
																																								DL8S0_SG-or-dp8S0_NRE	62784	1	15.02			DL8S0_SA	12474	1	25.66
																																								DL8S0_SG_plus44	1755	1	29.32			DL8S0_SA	32320	1	15.05
																																								DL8S0_SG_plus44	1020	1	26.99			DL8S0_SAN	7376	1	15.11
																																								DL8S0_SG_plus44	25027	1	15.24			DL8S0_SAN	7511	1	27.73
																																								DL8S1	1308533	3	22.3267			DL8S0_SG-or-dp8S0_NRE	71309	1	15.04
																																								DL8S1	23244	1	12.9			DL8S0_SG-or-dp8S0_NRE	10902	1	23.11
																																								DL8S1SA1	1026	1	51.38			DL8S0_SG-or-dp8S0_NRE	3576	1	29.03
																																								DL8S1_EGS	1410	1	25.14			DL8S0_SG-or-dp8S0_NRE	3012	1	22.07
																																								DL8S1_EGS_plus44	5080	1	31.04			DL8S0_SG_plus44	1710	1	29.05
																																								DL8S1_S	1768	1	29.11			DL8S0_SG_plus44	28764	1	15.15
																																								DL8S1_S	24598	1	21.71			DL8S1	4425	1	16.64
																																								DL8S1_S	16850	2	33.525			DL8S1	1154153	3	22.23
																																								DL8S1_SA	17084	1	21.65			DL8S1SA1	1611	1	52.39
																																								DL8S1_SA	4085	1	28.3			DL8S1SA1_EGS_plus44	1043	1	29.29
																																								DL8S1_SA	10936	1	32.26			DL8S1SA1_SAN	1656	1	37.65
																																								DL8S1_SA	1434	1	35.09			DL8S1SA1_SAN	1601	1	37.98
																																								DL8S1_SA	1978	1	33.29			DL8S1_EGS_plus44	4465	1	31.1
																																								DL8S1_SAN	2538	1	21.6			DL8S1_S	25874	1	21.71
																																								DL8S1_SG-or-dp8S1_NRE	3842	1	29.32			DL8S1_S	17877	1	33.56
																																								DL8S1_SG-or-dp8S1_NRE	24948	1	21.63			DL8S1_SA	16451	1	21.52
																																								DL8S1_SG_plus44	16436	1	21.73			DL8S1_SA	2137	1	33.28
																																								DL8S2	827935	1	29.08			DL8S1_SA	11485	1	32.23
																																								DL8S2	4228	1	32.04			DL8S1_SA	3622	1	28.3
																																								DL8S2	2525	1	32.91			DL8S1_SAN	2365	1	21.44
																																								DL8S2	999612	2	28.665			DL8S1_SG-or-dp8S1_NRE	1290	1	34.01
																																								DL8S2_S	1655	1	27.65			DL8S1_SG-or-dp8S1_NRE	3801	1	29.31
																																								DL8S2_S	28901	2	26.46			DL8S1_SG-or-dp8S1_NRE	24879	1	21.46
																																								DL8S2_SA	20643	2	27.37			DL8S1_SG_plus44	18355	2	21.75
																																								DL8S2_SA	1174	1	27.03			DL8S2	1019797	3	28.7767
																																								DL8S2_SAN	2581	1	27.26			DL8S2	4514	1	16.49
																																								DL8S2_SAN	2764	1	27.02			DL8S2_S	38516	1	27.36
																																								DL8S2_SG-or-dp8S2_NRE	1256	1	27.04			DL8S2_S	29629	2	26.395
																																								DL8S2_SG-or-dp8S2_NRE	19544	1	27.26			DL8S2_SA	20764	1	27.26
																																								DL8S2_SG_plus44	19290	1	27.41			DL8S2_SA	1143	1	27
																																								DL8S3SA1_S	31814	1	13.01			DL8S2_SAN	3075	1	26.94
																																								DL8S3_EGS_plus44	3414	1	43.85			DL8S2_SG-or-dp8S2_NRE	21775	1	27.13
																																								DL8S3_S	4359	1	33.07			DL8S2_SG_plus44	19658	1	27.34
																																								DL8S3_S	1508	1	34.05			DL8S3SA1_S	30110	1	12.94
																																								dp10S0_int	4537	1	32.99			DL8S3_EGS_plus44	3893	1	43.97
																																								dp10S0_int	18789	2	35.145			DL8S3_S	1359	1	34.08
																																								dp10S0_int	45852	2	27.655			DL8S3_S	5082	1	33.04
																																								dp10S1_int	6317	1	40.61			dp10S0_int	5288	1	33.03
																																								dp10S5_int	354835	1	13.08			dp10S0_int	18227	1	35.2
																																								dp11S0_NRE	1292	1	26.62			dp10S0_int	1782	1	30.64
																																								dp12S0_int	70624	3	32.5333			dp10S0_int	43030	2	27.365
																																								dp14S0_int	1038	1	35.59			dp10S1_int	7680	1	40.58
																																								dp16S0_int	51555	2	39.325			dp10S5_int	721111	1	13.03
																																								dp16S0_int	1511	1	38.93			dp11S0_NRE	1466	1	26.78
																																								dp17S0_NRE	1519	1	38.32			dp12S0_int	70268	2	32.485
																																								dp18S0_int	89977	3	42.0833			dp14S0_int	68683	2	35.51
																																								dp19S0_NRE	2139	1	41.6			dp16S0_int	50558	3	39.3967
																																								dp1S1_NRE	85846	1	33.54			dp18S0_int	86336	3	42.0367
																																								dp1S1_NRE	117267	1	19.17			dp19S0_NRE	1828	1	41.75
																																								dp1S1_NRE	1139	1	41.68			dp1S1_NRE	134854	1	19
																																								dp1S2_NRE	674249	1	13.44			dp1S1_NRE	2855	1	21.71
																																								dp20S0_int	47704	2	43.6			dp1S1_NRE	5782245	1	13.11
																																								dp22S0_int	33695	2	45.275			dp1S1_NRE	98868	1	33.55
																																								dp24S0_int	16262	1	47.41			dp1S1_NRE	37862	1	25.05
																																								dp24S0_int	7833	1	47.12			dp1S1_NRE	30304	1	25.66
																																								dp26S0_int	2844	1	49.55			dp1S1_NRE	18151	1	12.02
																																								dp28S0_int	3800	1	55.4			dp1S2_NRE	615422	2	13.48
																																								dp28S0_int	60622	3	51.35			dp20S0_int	51763	3	43.7033
																																								dp29S0_NRE	1504	1	51			dp22S0_int	20246	1	45.2
																																								dp2S1_NRE	8744	1	25.55			dp22S0_int	13451	1	45.38
																																								dp2S1_NRE	8271	1	31.1			dp23S0_NRE	3143	1	44.99
																																								dp2S1_NRE	40704	1	12.65			dp24S0_int	27136	2	47.34
																																								dp2S1_int	94863864	1	13.06			dp25S0_NRE	1228	1	46.69
																																								dp2S1_int	151913	1	33.53			dp26S0_int	14908	1	49.74
																																								dp2S1_int	298594	1	17.23			dp28S0_int	56283	4	51.3575
																																								dp2S2_NRE	513868	3	12.98			dp2S1_NRE	8179	1	25.66
																																								dp2S2_NRE	33397	1	13.31			dp2S1_NRE	7404	1	34.04
																																								dp2S2_NRE	2710	1	26.59			dp2S1_NRE	120891	1	13
																																								dp2S2_NRE	10494	2	34.005			dp2S1_NRE	2940	1	15.38
																																								dp2S2_NRE	195451	4	18.4225			dp2S1_NRE	9228	1	31.23
																																								dp2S2_int	6154	1	22.3			dp2S1_NRE	2765	1	24.26
																																								dp2S2_int	7611058	4	19.1875			dp2S1_NRE	7588	1	25.28
																																								dp2S2_int	3553	1	25.58			dp2S1_int	179933	1	33.54
																																								dp2S3_int	4437	2	26.765			dp2S1_int	158610	1	21.45
																																								dp30S0_int	43858	2	51.745			dp2S1_int	306071	1	17.6
																																								dp31S0_NRE	1804	1	51.46			dp2S1_int	401868	1	17.25
																																								dp3S1_NRE	8369	1	12.49			dp2S1_int	177978720	1	13.11
																																								dp3S1_NRE	21601	1	13.46			dp2S1_int	173394	1	21.71
																																								dp3S1_NRE	4929	1	25.59			dp2S2_NRE	1465383	2	12.92
																																								dp3S1_NRE	1207	1	33.57			dp2S2_NRE	188473	4	18.305
																																								dp3S2_NRE	71890	2	18.175			dp2S2_NRE	2477	1	26.57
																																								dp3S2_NRE	1394	1	31.61			dp2S2_NRE	1660	1	33.94
																																								dp3S2_NRE	661357	2	18.065			dp2S2_int	12073	3	15.0367
																																								dp3S3_NRE	71579	1	33.54			dp2S2_int	11225	1	34.05
																																								dp3S3_NRE	556030	8	25.565			dp2S2_int	3948	1	25.72
																																								dp3S3_NRE	339739	2	13.34			dp2S2_int	2357	1	22.69
																																								dp3S3_NRE	25397	1	12.84			dp2S2_int	4448	1	26.8
																																								dp4S0_int	19346	1	13.32			dp2S2_int	8767945	4	18.985
																																								dp4S0_int	2742	1	16.33			dp30S0_int	44131	2	51.89
																																								dp4S0_int	1251	1	38.9			dp31S0_NRE	1649	1	51.62
																																								dp4S0_int	3639	1	15.87			dp3S1_NRE	23396	1	13.47
																																								dp4S1_int	1033	1	15.85			dp3S1_NRE	4813	1	25.67
																																								dp4S1_int	2707	1	31.6			dp3S1_NRE	16410	1	12.52
																																								dp4S1_int	17838	1	17.3			dp3S2_NRE	3645	1	41.61
																																								dp4S1_int	5016	1	24.56			dp3S2_NRE	615132	2	17.91
																																								dp4S1_int	70349	2	17.5			dp3S2_NRE	71366	2	18.05
																																								dp4S2_int	351884	2	31.635			dp3S3_NRE	324239	2	13.465
																																								dp4S2_int	17240	1	31.51			dp3S3_NRE	52094	1	12.89
																																								dp4S2_int	12118	1	28.3			dp3S3_NRE	510882	6	25.67
																																								dp4S2_int	20410	1	26.55			dp3S3_NRE	1117	1	32.67
																																								dp4S2_int	47611	1	24.9			dp3S3_NRE	264537	2	33.565
																																								dp4S2_int	709225	3	24.7367			dp4S0_int	3898	1	12.55
																																								dp4S2_int	160183	3	22.86			dp4S0_int	26850	1	13.35
																																								dp4S2_int	28968015	3	13.05			dp4S0_int	3304	1	15.89
																																								dp4S3_NRE	2238	1	32.03			dp4S1_int	2807	1	31.55
																																								dp4S3_NRE	44157	2	13.285			dp4S1_int	76808	2	17.28
																																								dp4S3_NRE	89551	2	12.865			dp4S1_int	17739	1	17.59
																																								dp4S3_int	1986	1	18.92			dp4S2_int	368497	3	31.5633
																																								dp4S3_int	4536	2	32.02			dp4S2_int	11110	2	28.085
																																								dp4S3_int	1093	1	32.54			dp4S2_int	24329	1	26.64
																																								dp4S4_int	28396	2	19.19			dp4S2_int	1778	1	24.93
																																								dp5S1_NRE	4538	1	16.89			dp4S2_int	875659	4	24.7525
																																								dp5S2_NRE	16733	1	24.09			dp4S2_int	155574	3	22.8
																																								dp5S3_NRE	21572	3	31.6333			dp4S2_int	4164	1	30.37
																																								dp5S4_NRE	64601	1	13.31			dp4S2_int	54630383	3	13.08
																																								dp6S0_int	448641	2	17.125			dp4S3_NRE	211873	2	12.83
																																								dp6S1_int	3084	1	23.7			dp4S3_NRE	2399	1	31.98
																																								dp6S1_int	7716	1	16.82			dp4S3_int	3032	1	31.96
																																								dp6S2_int	3986	1	23.71			dp4S3_int	1442	1	33.02
																																								dp6S2_int	8276	1	31.13			dp4S4_int	34554	2	18.97
																																								dp6S2_int	1643	1	51.74			dp5S1_NRE	5082	1	16.77
																																								dp6S3_int	17901	2	36.08			dp5S1_NRE	1474	1	17.58
																																								dp6S3_int	2033371	1	13.05			dp5S2_NRE	18184	1	24.15
																																								dp7S0_NRE	16205	1	16.46			dp5S3_NRE	13801	3	31.4567
																																								dp8S0_int	129540	2	22.885			dp5S4_NRE	61690	1	13.42
																																								dp8S0_int	1355	1	39.21			dp6S0_int	460723	2	16.835
																																								dp8S1_int	1186	1	18.02			dp6S1_int	3426	1	23.67
																																								dp9S0_NRE	10629	1	35.16			dp6S1_int	8439	1	16.67
																																								dp9S0_NRE	8731	2	22.35			dp6S2_int	3937	1	23.67
																																								dp9S0_NRE	4140	1	27.65			dp6S2_int	8776	1	31.16
																																								dp9S1_NRE	3392	1	33.06			dp6S3_int	16353	2	35.855
																																														dp6S3_int	3451494	1	13.12
																																														dp6S3_int	26894	4	36.615
																																														dp7S0_NRE	16923	1	16.51
																																														dp8S0_int	119225	2	22.775
																																														dp8S0_int	1545	1	39.37
																																														dp9S0_NRE	6268	1	22.23
																																														dp9S1_NRE	4033	1	33.06

## Sheet: Figure S2 comparison
Without benzonase treatment							With benzonase treatment
File	Linkage				Summed		File	Linkage				Summed		200130_36	composition	sum_abundance	num_precursors	avg_rt_min		200214_14	composition	sum_abundance	num_precursors	avg_rt_min
200130_36	composition	sum_abundance	avg_rt_min	rel abundance (%)	rel abundance (%)		200214_14	composition	sum_abundance	avg_rt_min	rel abundance (%)	rel abundance (%)			DL10S0SA1_S	5012	1	18.16			DL10S0SA1_SA	2007	1	10.96
	DL6S1	6258	23.09	0.0278378				DL6S1	660123	23.07	0.531971				DL10S0SA1_SA	29079	1	10.96			DL10S0SA1_SAN	2813	1	14.58
	DL6S1_S	291089	22.305	1.29487					46986	22.99	0.0378645				DL10S0SA1_SA	2103	1	20.62			DL10S0SA1_SG_plus44	3234	1	10.95
	DL6S1_SA	356775	22.785	1.58706				DL6S1_S	26524849	22.1833	21.3755				DL10S0SA1_SAN	8360	1	18.67			DL10S1_SAN	1716	1	46.24
	DL6S1_SAN	92072	22.66	0.40957				DL6S1_SA	24814182	22.67	19.9969				DL10S0SA1_SAN	5266	1	17.67			DL10S3	2257	1	42.47
	DL6S1_SG-or-dp6S1_NRE	208556	22.06	0.927733				DL6S1_SAN	7504958	22.53	6.048				DL10S0SA1_SAN	35295	1	14.62			DL10S3SA1_SG	1191	1	43.93
	DL6S2	41609	31.18	0.185092				DL6S1_SG-or-dp6S1_NRE	18464776	21.95	14.8802				DL10S0SA1_SAN	20444	1	13.86			DL10S3_EGS	1893	1	43.75
	DL6S2_S	2154751	30.3825	9.58511				DL6S2	486655	31.17	0.392179				DL10S0SA1_SG	4732	1	19.68			DL10S3_S	108042	5	41.974
	DL6S2_SA	1573854	30.7067	7.00107				DL6S2_S	17095344	30.1875	13.7766				DL10S0SA1_SG	7855	1	11.97			DL10S3_SA	66593	4	42.065
	DL6S2_SAN	170504	30.43	0.758463				DL6S2_SA	11329541	30.5175	9.1301				DL10S0SA1_SG_plus44	25700	1	10.96			DL10S3_SAN	11797	2	41.86
	DL6S2_SG-or-dp6S2_NRE	1314908	29.95	5.84919				DL6S2_SAN	1926667	30.15	1.55264				DL10S0_EGS	1428	1	12.67			DL10S3_SG-or-dp10S3_NRE	64590	3	41.7467
		5366	29.88	0.0238699				DL6S2_SG-or-dp6S2_NRE	9902671	29.7175	7.98024				DL10S0_EGS_plus44	20846	1	10.95			DL10S4SA1	2163	1	12.28
	DL6S3_S	12182	34.21	0.0541899				DL6S3_S	57270	35.29	0.046152				DL10S0_SA	2399	1	19.15			DL10S4SA1_SG_plus44	4287	1	51.55
		49371	36.07	0.21962				DL6S3_SA	171494	35.35	0.138201				DL10S0_SG-or-dp10S0_NRE	3112	1	25.78			DL10S4_S	20663	4	44.305
	DL6S3_SA	10482	35.42	0.0466277				DL6S3_SG-or-dp6S3_NRE	109024	34.875	0.0878588	95.9744			DL10S1_S	6719	1	32.75			DL10S4_SA	9169	2	44.34
	DL6S3_SG-or-dp6S3_NRE	9211	34.91	0.0409739	28.0113			DL8S1_S	35346	28.1033	0.0284842				DL10S1_SG-or-dp10S1_NRE	5794	1	32.51			DL10S4_SG-or-dp10S4_NRE	12206	2	44.02
	DL8S1_S	67825	28.27	0.30171				DL8S1_SA	4456	28.62	0.00359094				DL10S2_S	22229	2	37.83			DL10S5	230561	2	22.595
	DL8S1_SA	48124	28.85	0.214073				DL8S1_SG-or-dp8S1_NRE	10580	27.6	0.00852607				DL10S3_S	19812	1	41.88			DL12S0SA1_EGS	1356	1	40.91
	DL8S1_SAN	17524	28.52	0.0779531				DL8S2	14431	34.19	0.0116295				DL10S3_SG-or-dp10S3_NRE	10034	1	41.62			DL12S0SA1_S	4341	1	16.93
	DL8S1_SG-or-dp8S1_NRE	61084	27.79	0.271724				DL8S2_S	1587206	34.0033	1.27908				DL10S4SA1	3169	1	12.12			DL12S0SA1_SAN	5744	1	40.88
	DL8S2	8686	34.87	0.0386385					916511	33.4167	0.738586				DL10S4SA1_SAN	18086	1	44.24			DL12S0_S	1113	1	25.88
	DL8S2_S	5083599	33.9875	22.6137				DL8S2_SA	399795	34.1967	0.322182				DL10S4_S	15361	2	37.185			DL12S0_SA	4156	2	26.17
	DL8S2_SA	4469979	34.2533	19.8841					228484	33.62	0.184128				DL10S4_SAN	1153	1	59.42			DL12S0_SAN	1739	1	17.72
	DL8S2_SAN	819079	33.9433	3.64356				DL8S2_SAN	76519	33.9333	0.0616641				DL10S4_SAN	10784	1	22.88			DL12S0_SAN	3309	1	16.74
	DL8S2_SG-or-dp8S2_NRE	4767650	33.6925	21.2082				DL8S2_SG-or-dp8S2_NRE	666438	33.6667	0.53706				DL10S4_SG-or-dp10S4_NRE	64450	1	44.03			DL12S1SA1	2878	2	39.685
	DL8S3_S	467294	39.7775	2.07869					389309	33.11	0.313731				DL10S5SA1	13749	1	16.15			DL12S1_SG-or-dp12S1_NRE	3611	1	32.32
	DL8S3_SA	134772	39.95	0.599515				DL8S3_S	175848	39.868	0.14171				DL10S5SA1_SAN	3049	1	17.1			DL12S2SA1	1845	1	42.34
		19392	38.95	0.0862626				DL8S3_SA	80072	40.05	0.0645274				DL10S5SA1_SG_plus44	5956	1	10.94			DL12S2SA1_SG	2709	1	41.32
	DL8S3_SAN	5262	39.44	0.0234073				DL8S3_SAN	3823	39.57	0.00308083				DL10S5_S	14681	1	41.39			DL12S2SA1_SG_plus44	19313	1	30.53
	DL8S3_SG-or-dp8S3_NRE	160853	39.195	0.715532	71.7571			DL8S3_SG-or-dp8S3_NRE	75075	39.29	0.0605005	3.75848			DL10S5_SG-or-dp10S5_NRE	10927	1	42.93			DL12S2_S	5037	2	37.04
	DL10S2_S	22229	37.83	0.0988826				DL10S3_S	108042	41.974	0.0870675				DL10S5_SG_plus44	3801	1	11.86			DL12S2_SG-or-dp12S2_NRE	40459	3	36.78
	DL10S3_S	19812	41.88	0.0881309				DL10S3_SA	66593	42.065	0.0536651				DL10S5_SG_plus44	4125	1	17.64			DL12S3SA1_SG	1776	1	43.41
	DL10S3_SG-or-dp10S3_NRE	10034	41.62	0.0446349	0.231648			DL10S3_SAN	11797	41.86	0.00950681				DL10S6	6513	1	14.01			DL12S3_SG-or-dp12S3_NRE	30236	2	41.445
		22480186		100	100			DL10S3_SG-or-dp10S3_NRE	64590	41.7467	0.0520509				DL10S6_S	2747	1	17.1			DL12S4_S	18722	2	46.07
								DL10S4_S	20663	44.305	0.0166516				DL10S6_SA	1587	1	12.81			DL12S4_SA	10291	1	46.17
								DL10S4_SA	9169	44.34	0.00738899				DL10S6_SA	13580	1	42.97			DL12S4_SAN	65966	2	30.42
								DL10S4_SG-or-dp10S4_NRE	12206	44.02	0.00983641	0.236167			DL12S0SA1_S	2055	1	17.21			DL12S4_SG-or-dp12S4_NRE	6255	1	43.62
								DL12S4_S	18722	46.07	0.0150874				DL12S0SA1_S	12073	1	17.14			DL12S4_SG-or-dp12S4_NRE	9455	1	45.7
								DL12S4_SA	10291	46.17	0.00829318				DL12S0SA1_SAN	2480	1	17.09			DL12S5SA1_SAN	15550	1	35.3
								DL12S4_SG-or-dp12S4_NRE	9455	45.7	0.00761947	0.0310001			DL12S0SA1_SAN	7748	1	16.14			DL12S5_S	4865	1	49.65
									124089961		100	100			DL12S0SA1_SG_plus44	7215	1	23.7			DL12S5_SA	2469	1	49.77
															DL12S0_S	7722	1	22.63			DL12S6SA1_S	5326	1	45.32
															DL12S0_SG-or-dp12S0_NRE	4955	1	21.01			DL12S6_SG_plus44	1329	1	11.45
															DL12S0_SG_plus44	11141	1	11.84			DL12S8_SG-or-dp12S8_NRE	5088	1	51.4
															DL12S3	17084	1	42.99			DL14S0_SAN	6817	2	16.505
															DL12S5	293938	2	45.13			DL14S0_SG_plus44	731	1	15.56
															DL12S5SA1_SAN	15546	1	46.08			DL14S1_EGS	20549	2	41.89
															DL12S5SA1_SG_plus44	69213	1	34.26			DL14S2_EGS	6381	1	43.89
															DL12S5_EGS	30438	1	43.89			DL14S2_S	21609	1	30.16
															DL12S5_SG_plus44	9957	1	16.18			DL14S2_SA	13407	1	30.48
															DL12S6SA1_SAN	4382	1	35.3			DL14S5_S	4380	1	50.87
															DL12S6_SAN	11030	1	49.27			DL14S5_SA	2451	1	50.89
															DL12S7SA1_S	30478	1	47.7			DL14S6SA1_S	5120	1	47.09
															DL12S7SA1_SA	140471	1	47.6			DL14S6_S	2773	1	51.77
															DL12S7_EGS_plus44	27307	1	51.05			DL14S6_SA	3141	1	35.33
															DL12S7_SAN	74507	1	50.39			DL16S3	12189	1	37.38
															DL12S8_SAN	15994	1	49.84			DL16S4SA1_S	16911	1	22.65
															DL14S0_EGS_plus44	5177	1	20.12			DL16S4SA1_SG	32419	1	22.55
															DL14S0_SAN	58986	2	16.16			DL16S6_S	2608	1	52.13
															DL14S6_SG_plus44	127913	1	50.03			DL16S6_SG-or-dp16S6_NRE	1647	1	51.97
															DL14S7_S	278883	2	48.62			DL18S14_SG-or-dp18S14_NRE	86262	2	48.625
															DL14S7_SG_plus44	72361	1	50.64			DL18S3_S	2885	1	44.07
															DL14S8SA1	5127	1	13.94			DL18S3_SG-or-dp18S3_NRE	1982	1	43.92
															DL14S8SA1	7513	1	38.26			DL18S8_SAN	1561	1	42.99
															DL14S8SA1_S	9591	1	41.24			DL20S14_SG-or-dp20S14_NRE	1330	1	50.14
															DL14S8_EGS	214660	1	50.54			DL20S14_SG-or-dp20S14_NRE	44081	3	50.28
															DL14S8_S	6429	1	38.73			DL20S2_EGS	14761	2	46.455
															DL14S8_SA	9567	1	14.11			DL22S14_SG-or-dp22S14_NRE	76481	1	50.87
															DL14S8_SAN	34175	1	50.49			DL24S14_SG-or-dp24S14_NRE	80325	1	51.17
															DL14S8_SAN	7571	1	50.1			DL24S17	24735	1	51.85
															DL16S10SA1_SA	29535	1	52.33			DL26S0_EGS	21611	2	44.355
															DL16S4SA1	8274	1	33.83			DL26S14_SG-or-dp26S14_NRE	74228	2	51.345
															DL16S6_EGS_plus44	39407	1	51.49			DL26S17	21605	1	52.07
															DL16S8_EGS_plus44	37284	1	51.83			DL26S1_EGS	27310	2	46.795
															DL16S8_SAN	8814	1	40.48			DL26S2_EGS	25314	1	49.63
															DL16S9SA1_SG_plus44	65846	1	52.09			DL26S3_EGS	42368	1	50.97
															DL16S9_SA	31295	1	51.41			DL26S4_EGS	9286	1	51.58
															DL16S9_SA	43066	1	51.57			DL26S4_EGS	1200	1	51.37
															DL18S11_EGS_plus44	46909	1	53.16			DL26S7_EGS_plus44	2237	1	50.29
															DL20S11_SG_plus44	15180	1	53.25			DL3S1_SAN	3387	1	37.59
															DL4S0SA1_EEGS_plus44	11052	1	20.57			DL4S0SA1_EEGS_plus44	2662	1	23.56
															DL4S0SA1_EGS	1384	1	26.46			DL4S0SA1_EEGS_plus44	3637	1	10.94
															DL4S0SA1_EGS_plus44	5497	1	12.15			DL4S0SA1_EGS	1122	1	13.79
															DL4S0SA1_S	16490	1	16.14			DL4S0_EEGS	19256	1	16.5
															DL4S0SA1_SAN	14760	1	14.08			DL4S0_EEGS	10827	1	21.11
															DL4S0SA1_SG_plus44	2452	1	12.56			DL4S0_EEGS_plus44	2711	1	18.86
															DL4S0SA1_SG_plus44	13705	1	10.93			DL4S0_EGS_plus44	1095	1	15.27
															DL4S0_EEGS_plus44	8807	1	17.13			DL4S0_SAN	1677	1	12.76
															DL4S0_EGS	2517	1	24.57			DL4S1SA1_EGS_plus44	18748	1	31.25
															DL4S0_EGS_plus44	11073	1	14.98			DL4S1SA1_S	134409	2	16.115
															DL4S0_SAN	4508	1	20.47			DL4S1SA1_SAN	3365	1	31.08
															DL4S0_SAN	3970	1	13.88			DL4S1_EEGS	1922	1	27.46
															DL4S0_SG-or-dp4S0_NRE	2856	1	14.67			DL4S1_SG-or-dp4S1_NRE	5325	1	24.39
															DL4S2_SA	4096	1	25.01			DL4S1_SG-or-dp4S1_NRE	12599	1	16.92
															DL4S2_SA	6251	1	23.46			DL4S2_EEGS_plus44	6199	1	32.42
															DL4S2_SAN	25317	1	16.12			DL4S2_EGS_plus44	1103	1	12.26
															DL5S0_EGS_plus44	10239	1	15.59			DL4S2_EGS_plus44	2821	1	32.44
															DL5S0_EGS_plus44	15095	1	16.14			DL4S2_SAN	1941	1	10.96
															DL5S0_SAN	4317	1	24.62			DL4S2_SG-or-dp4S2_NRE	5102	1	32.22
															DL5S0_SG_plus44	37397	1	10.96			DL4S2_SG_plus44	2400	1	33.98
															DL5S1	3070	1	32.07			DL4S2_SG_plus44	4585	1	33.83
															DL5S1_EGS_plus44	977	1	59.26			DL4S2_SG_plus44	387002	2	31.59
															DL5S2	15413	1	41.49			DL5S0_EGS	14864	2	15.27
															DL5S2	2210	1	27.25			DL5S0_EGS_plus44	16170	2	15.625
															DL5S2_SA	3436	1	31.05			DL5S0_SA	1283	1	18.64
															DL5S2_SG	4699	1	30.47			DL5S0_SG_plus44	5571	2	16.85
															DL5S2_SG_plus44	16473	1	35.39			DL5S1_SA	1045	1	29.2
															DL5S2_SG_plus44	2528	1	19.6			DL5S2	1568	1	31.57
															DL6S0SA1_EGS	9890	1	16.15			DL5S2_S	2510	1	46.27
															DL6S0SA1_S	1479	1	12.58			DL5S2_S	1342	1	40.42
															DL6S0SA1_S	1939	1	11.86			DL5S2_S	31197	1	30.77
															DL6S0SA1_S	16017	1	16.16			DL5S2_SA	32410	1	30.98
															DL6S0SA1_S	7607	1	20.89			DL5S2_SG	35423	1	30.27
															DL6S0SA1_SA	2861	1	15.07			DL6S0	11667	1	15.14
															DL6S0SA1_SAN	1563	1	20.18			DL6S0SA1	1042	1	43.34
															DL6S0SA1_SAN	2352	1	17.12			DL6S0SA1_SA	7819	1	22.36
															DL6S0SA1_SG	4216	1	17.15			DL6S0SA1_SA	3528	1	15.17
															DL6S0SA1_SG	4149	1	13.97			DL6S0SA1_SAN	7783	1	32.78
															DL6S0SA1_SG_plus44	11500	1	14.96			DL6S0SA1_SG	7826	1	21.79
															DL6S0_EGS_plus44	9376	1	20.81			DL6S0SA1_SG	11297	1	14.76
															DL6S0_EGS_plus44	19968	1	15.26			DL6S0SA1_SG	2804	1	15.53
															DL6S0_SAN	8754	1	23.1			DL6S0SA1_SG_plus44	923	1	16.57
															DL6S0_SG_plus44	10936	1	20.93			DL6S0SA1_SG_plus44	6772	1	14.95
															DL6S0_SG_plus44	15345	1	10.93			DL6S0SA1_SG_plus44	1176	1	11.31
															DL6S1	6258	1	23.09			DL6S0_EGS	15172	1	14.98
															DL6S1SA1_EGS	5408	1	34.1			DL6S0_EGS	91308	2	21.445
															DL6S1SA1_S	13777	1	30.31			DL6S0_EGS_plus44	12541	1	15.32
															DL6S1SA1_SA	46759	1	30.53			DL6S0_SA	1192	1	14.77
															DL6S1SA1_SG	30354	1	29.8			DL6S0_SA	159101	1	16.65
															DL6S1_EGS	1991	1	26.97			DL6S0_SAN	189865	2	16.615
															DL6S1_EGS	32646	1	28.88			DL6S0_SG-or-dp6S0_NRE	10923	1	21.94
															DL6S1_S	291089	2	22.305			DL6S0_SG-or-dp6S0_NRE	11292	1	23.37
															DL6S1_SA	356775	2	22.785			DL6S0_SG-or-dp6S0_NRE	1684	1	15.03
															DL6S1_SAN	92072	1	22.66			DL6S1	660123	1	23.07
															DL6S1_SG-or-dp6S1_NRE	208556	1	22.06			DL6S1	9469	1	28.78
															DL6S2	41609	1	31.18			DL6S1	2805	1	29.7
															DL6S2	3578	1	29.97			DL6S1	3299	1	31.07
															DL6S2SA1	2965	1	36.05			DL6S1	7173	1	32.7
															DL6S2SA1_SA	157310	2	35.355			DL6S1	46986	1	22.99
															DL6S2SA1_SG	124823	2	34.865			DL6S1	155478	1	21.99
															DL6S2_EGS	169859	2	34.28			DL6S1SA1	25629	1	31.04
															DL6S2_EGS_plus44	1747	1	12.2			DL6S1SA1_EGS	158813	2	34.07
															DL6S2_EGS_plus44	16632	1	21.72			DL6S1SA1_S	483197	2	30.1
															DL6S2_EGS_plus44	17861	1	22.49			DL6S1SA1_SA	1073053	2	30.3
															DL6S2_S	2154751	4	30.3825			DL6S1SA1_SAN	143815	2	29.955
															DL6S2_SA	1573854	3	30.7067			DL6S1SA1_SG	2402	1	32.52
															DL6S2_SAN	170504	2	30.43			DL6S1SA1_SG	1221553	4	29.58
															DL6S2_SG-or-dp6S2_NRE	1314908	3	29.95			DL6S1SA1_SG_plus44	33670	1	30.6
															DL6S2_SG-or-dp6S2_NRE	5366	1	29.88			DL6S1_EGS	2097496	4	28.755
															DL6S2_SG_plus44	5835	1	30.88			DL6S1_EGS	78256	2	26.805
															DL6S3	2000	1	12.65			DL6S1_EGS	9782	2	27.795
															DL6S3	13071	1	16.16			DL6S1_S	26524849	3	22.1833
															DL6S3	31903	1	43.7			DL6S1_S	13497	1	30.18
															DL6S3_EGS_plus44	6606	1	27.69			DL6S1_SA	24814182	4	22.67
															DL6S3_S	12182	1	34.21			DL6S1_SA	13105	1	30.53
															DL6S3_S	49371	1	36.07			DL6S1_SA	3388	1	32.19
															DL6S3_SA	10482	1	35.42			DL6S1_SAN	7504958	3	22.53
															DL6S3_SG-or-dp6S3_NRE	9211	1	34.91			DL6S1_SG-or-dp6S1_NRE	12316	1	29.7
															DL6S4_EGS_plus44	925186	2	39.965			DL6S1_SG-or-dp6S1_NRE	18464776	3	21.95
															DL6S4_EGS_plus44	31678	1	40.89			DL6S1_SG_plus44	61641	1	22.91
															DL6S4_SAN	9534	1	24.02			DL6S2	105627	1	29.71
															DL8S0	5127	1	14.95			DL6S2	486655	2	31.17
															DL8S0SA1	9332	1	40.43			DL6S2	7704	1	34.26
															DL8S0SA1_EGS	9016	1	10.97			DL6S2	3336	1	36.1
															DL8S0SA1_S	4216	1	20.82			DL6S2	3045	1	37.33
															DL8S0SA1_S	2115	1	26.54			DL6S2SA1	7569	1	28.76
															DL8S0SA1_SAN	2856	1	17.1			DL6S2SA1	3069	1	39.78
															DL8S0SA1_SG_plus44	1724	1	19.27			DL6S2SA1	2645	1	37.82
															DL8S0SA1_SG_plus44	2201	1	20.11			DL6S2SA1	38005	2	36.035
															DL8S0_EGS_plus44	1033	1	11.13			DL6S2SA1_EGS	28738	2	38.87
															DL8S0_S	3325	1	21.11			DL6S2SA1_EGS	131965	3	39.9167
															DL8S0_SA	2893	1	21.6			DL6S2SA1_S	682758	3	35.24
															DL8S0_SA	3312	1	12.04			DL6S2SA1_SA	2037381	4	35.295
															DL8S0_SAN	2522	1	21.42			DL6S2SA1_SAN	124450	3	34.9433
															DL8S0_SG-or-dp8S0_NRE	2936	1	20.92			DL6S2SA1_SG	1543251	3	34.84
															DL8S0_SG_plus44	5165	1	10.93			DL6S2SA1_SG_plus44	41019	2	35.46
															DL8S1_EGS	8663	1	33.22			DL6S2_EGS	65005	1	33.07
															DL8S1_S	67825	2	28.27			DL6S2_EGS	2068368	4	34.2675
															DL8S1_SA	48124	2	28.85			DL6S2_S	14598	1	35.59
															DL8S1_SAN	17524	1	28.52			DL6S2_S	17095344	4	30.1875
															DL8S1_SG-or-dp8S1_NRE	61084	2	27.79			DL6S2_SA	1717	1	41.51
															DL8S2	8686	1	34.87			DL6S2_SA	5770	1	40
															DL8S2SA1_S	17691	2	39.65			DL6S2_SA	11329541	4	30.5175
															DL8S2SA1_SA	44994	2	39.77			DL6S2_SA	743	1	48.47
															DL8S2SA1_SG	44918	2	39.06			DL6S2_SAN	1926667	3	30.15
															DL8S2_EGS	230118	3	38.4633			DL6S2_SG-or-dp6S2_NRE	9902671	4	29.7175
															DL8S2_S	5083599	4	33.9875			DL6S2_SG-or-dp6S2_NRE	2141	1	39.99
															DL8S2_SA	4469979	3	34.2533			DL6S2_SG_plus44	55773	1	30.76
															DL8S2_SAN	819079	3	33.9433			DL6S3_EGS	6939	1	40.07
															DL8S2_SG-or-dp8S2_NRE	4767650	4	33.6925			DL6S3_EGS	3577	1	39
															DL8S3	25451	1	34.88			DL6S3_EGS_plus44	26725	1	36.16
															DL8S3_S	467294	4	39.7775			DL6S3_EGS_plus44	3028	1	25.46
															DL8S3_SA	134772	2	39.95			DL6S3_EGS_plus44	42037	1	34.83
															DL8S3_SA	19392	1	38.95			DL6S3_EGS_plus44	45760	1	35.51
															DL8S3_SAN	5262	1	39.44			DL6S3_EGS_plus44	4786	1	43.63
															DL8S3_SG-or-dp8S3_NRE	160853	2	39.195			DL6S3_S	57270	1	35.29
															DL8S4_SG_plus44	79606	1	41.08			DL6S3_SA	171494	3	35.35
															DL8S5	2162	1	12.81			DL6S3_SA	1251	1	11.13
															DL8S5_EGS	8182	1	18.52			DL6S3_SG-or-dp6S3_NRE	109024	2	34.875
															DL8S5_EGS_plus44	6208	1	17.82			DL6S4_EGS_plus44	58689	1	38.62
															DL8S5_SAN	8114	1	10.96			DL6S4_EGS_plus44	2512	1	27.29
															DL8S5_SG_plus44	181776	2	43.31			DL8S0	3594	1	21.73
															dp10S9_NRE	5772	1	10.91			DL8S0SA1	16685	1	11.12
															dp10S9_int	45097	1	10.93			DL8S0SA1_EGS	4239	1	11.01
															dp11S0_NRE	29063	1	10.95			DL8S0SA1_EGS_plus44	1308	1	11
															dp11S11_NRE	4397	1	20.76			DL8S0SA1_SA	5901	1	37.46
															dp11S15_NRE	18564	2	10.95			DL8S0SA1_SG_plus44	1532	1	11.12
															dp11S5_NRE	2817	1	11.82			DL8S0_S	30801	1	21.05
															dp11S8_NRE	15176	1	14.81			DL8S0_S	2158	1	15.42
															dp12S6_int	27566	1	45.95			DL8S0_SA	1013	1	11.33
															dp13S8_NRE	17101	1	48.1			DL8S0_SA	2247	1	21.53
															dp13S9_NRE	6017	1	14.14			DL8S0_SA	2227	1	14.61
															dp14S5_int	18363	1	47.66			DL8S0_SAN	878	1	21.34
															dp14S7_int	159500	1	51.34			DL8S0_SG-or-dp8S0_NRE	8381	1	20.88
															dp14S7_int	6707	1	48.89			DL8S0_SG_plus44	3150	1	14.54
															dp15S5_NRE	119983	1	33.99			DL8S1_S	35346	3	28.1033
															dp16S14_int	4695	1	13.98			DL8S1_S	3126	1	35.79
															dp16S7_int	11224	1	40.59			DL8S1_SA	1228	1	27.78
															dp18S9_int	15613	1	42.1			DL8S1_SA	4456	1	28.62
															dp22S18_int	5065	1	20.7			DL8S1_SAN	3055	1	34.04
															dp25S14_NRE	1906	1	14.16			DL8S1_SAN	1345	1	28.17
															dp26S20_NRE	3688	1	13.99			DL8S1_SG-or-dp8S1_NRE	1737	1	26.78
															dp27S19_NRE	4997	1	20.59			DL8S1_SG-or-dp8S1_NRE	10580	1	27.6
															dp2S1_int	746968	1	17.61			DL8S2	14431	1	34.19
															dp2S2_NRE	9022	2	25.845			DL8S2SA1_SA	3562	2	39.82
															dp2S2_int	59032	4	25.975			DL8S2_S	1587206	3	34.0033
															dp3S3_NRE	23425	2	33.12			DL8S2_S	916511	3	33.4167
															dp4S2_int	10701	1	32.61			DL8S2_SA	399795	3	34.1967
															dp4S3_NRE	14383	1	14.21			DL8S2_SA	228484	3	33.62
															dp4S3_NRE	5210	1	10.91			DL8S2_SAN	76519	3	33.9333
															dp4S3_int	20292	1	16.18			DL8S2_SG-or-dp8S2_NRE	666438	3	33.6667
															dp4S5_NRE	1705	1	11.85			DL8S2_SG-or-dp8S2_NRE	389309	3	33.11
															dp4S5_NRE	4337	1	14.7			DL8S3	13715	1	33.29
															dp4S5_NRE	39721	2	16.16			DL8S3SA1_SA	1223	1	42.72
															dp4S5_int	1330	1	12.65			DL8S3_S	2591	1	38.74
															dp5S0_NRE	9095	1	16.16			DL8S3_S	175848	5	39.868
															dp5S6_NRE	5996	1	14.07			DL8S3_SA	2001	1	42.42
															dp6S0_int	3425	1	23.7			DL8S3_SA	80072	3	40.05
															dp6S2_int	8146	1	31.27			DL8S3_SA	1901	1	38.92
															dp6S6_int	10863	1	16.11			DL8S3_SAN	3823	1	39.57
															dp6S8_NRE	3160	1	15.03			DL8S3_SG-or-dp8S3_NRE	75075	3	39.29
															dp6S8_int	6574	1	12.25			DL8S4_EGS	2444	1	36.82
															dp7S0_NRE	7608	1	17.27			DL8S4_EGS_plus44	2333	1	44
															dp7S3_NRE	35755	2	36			DL8S4_S	9547	1	42.67
															dp7S4_NRE	30273	1	35.1			DL8S5	1911	1	46.99
															dp7S4_NRE	36544	1	40.49			DL8S5_EGS	4583	1	41.21
															dp7S5_NRE	5400	1	23.66			DL8S5_EGS	1357	1	18.42
															dp7S6_NRE	3196	1	14.7			DL8S5_EGS	2253	1	15.78
															dp7S8_NRE	6773	1	17.13			DL8S5_S	2268	1	42.33
															dp8S11_NRE	22475	1	10.92			DL8S5_SA	3584	1	26.27
															dp8S4_int	53655	1	41.01			DL8S5_SAN	2634	1	36.07
															dp8S4_int	64519	1	38.92			DL8S5_SAN	5650	1	16.51
															dp8S5_int	11045	1	42.44			dp10S0_int	291214	3	33.9067
															dp8S6_NRE	6053	1	20.7			dp10S4_int	10544	1	29.61
															dp8S6_int	22559	1	10.92			dp11S0_NRE	1810	1	11.01
															dp8S6_int	5130	1	17.61			dp11S10_NRE	4202	1	43.02
															dp8S7_NRE	16463	1	16.15			dp12S0_int	177892	3	37.8067
															dp8S7_int	6271	1	13.97			dp12S0_int	1936	1	48.6
															dp8S7_int	15025	1	16.2			dp12S6_int	2707	1	52.74
															dp8S8_int	6932	1	20.83			dp12S7_int	4303	1	51.56
															dp8S8_int	17601	2	17.07			dp13S10_NRE	2604	1	44.26
															dp8S8_int	6462	1	12.19			dp13S3_NRE	738	1	11.42
															dp9S10_NRE	12172	1	15.2			dp14S0_int	270077	3	41.18
															dp9S11_NRE	10364	1	21.38			dp14S6_int	19360	1	22.62
															dp9S11_NRE	19216	1	14.26			dp15S10_NRE	1553	1	45.86
															dp9S5_NRE	9183	1	12.16			dp15S5_NRE	9341	2	33.975
															dp9S8_NRE	6022	1	22.54			dp16S0_int	283630	5	42.472
																					dp17S10_NRE	2793	1	47.46
																					dp18S0_int	167165	5	43.788
																					dp18S14_int	1839	1	50.47
																					dp1S1_NRE	21614	1	25.96
																					dp1S1_NRE	34511	1	25.14
																					dp1S1_NRE	98906	1	17.48
																					dp1S1_NRE	7282	1	31.17
																					dp1S2_NRE	95200	2	18.155
																					dp20S0_int	91867	2	45.26
																					dp20S14_int	4815	2	50.965
																					dp22S0_int	108048	2	47
																					dp22S13_int	2663	1	51.55
																					dp24S11_int	5738	1	50.21
																					dp24S7_int	1641	1	52.17
																					dp28S14_NRE	57019	2	51.51
																					dp2S1_int	4835585	1	17.48
																					dp2S1_int	48919	1	22.66
																					dp2S1_int	34771	1	22.19
																					dp2S1_int	18909	1	21.03
																					dp2S1_int	1853	1	37.54
																					dp2S1_int	10173	1	40.61
																					dp2S1_int	9807	1	29.12
																					dp2S2_NRE	51553	1	25.57
																					dp2S2_NRE	267631	3	25.81
																					dp2S2_NRE	9376	2	17.465
																					dp2S2_int	1228508	4	26.1175
																					dp30S14_NRE	15166	1	51.69
																					dp3S2_NRE	148477	1	25.24
																					dp3S2_NRE	112720	4	25.3275
																					dp3S2_NRE	2398	1	39.46
																					dp3S3_NRE	41034	3	33.1033
																					dp3S3_NRE	13512	2	40.595
																					dp4S0_int	493183	2	16.935
																					dp4S1_int	2099	1	24.63
																					dp4S2_int	614963	3	32.5967
																					dp4S2_int	197701	2	17.485
																					dp4S6_int	1264	1	11.12
																					dp5S0_NRE	8859	1	16.4
																					dp5S0_NRE	2145	1	16.6
																					dp5S2_NRE	3898	1	31.97
																					dp5S2_NRE	7241	1	36.05
																					dp5S2_NRE	12017	1	37.59
																					dp5S2_NRE	3291	1	34.53
																					dp5S3_NRE	2586	1	41.33
																					dp5S3_NRE	249720	3	37.8
																					dp5S3_NRE	170005	2	37.21
																					dp6S0_int	452713	3	23.6133
																					dp6S0_int	4589	1	15.44
																					dp6S1_int	205656	2	23.28
																					dp6S2_int	104293	1	31.27
																					dp6S3_int	176451	5	41.922
																					dp6S6_NRE	1256	1	11.01
																					dp6S8_int	2580	1	12.28
																					dp6S9_int	10168	2	36.135
																					dp7S0_NRE	7680	1	23.11
																					dp7S3_NRE	1960	1	35.93
																					dp7S3_NRE	3896	1	31.18
																					dp7S4_NRE	4965	1	39
																					dp7S4_NRE	5241	1	44.07
																					dp7S4_NRE	5433	1	33.1
																					dp7S7_NRE	1180	1	11.85
																					dp8S0_int	177896	1	30.29
																					dp8S3_int	1624	1	43.45
																					dp8S4_int	18686	4	46.8325
																					dp8S4_int	8860	1	44.74
																					dp8S6_int	2753	1	10.94
																					dp8S9_NRE	1385	1	48.03
																					dp9S10_NRE	7144	1	41.89
																					dp9S1_NRE	14575	1	34.33
																					dp9S1_NRE	4423	1	42.61
																					dp9S2_NRE	14239	2	40.295
																					dp9S5_NRE	3044	1	16.54
																					dp9S5_NRE	3022	1	12.26

## Sheet: Retention times
	CS/DS	C18									CS/DS	C4
	Structure	m/z	z	rt 1	rt 2	rt 3	rt 4	rt 5	average		Structure	m/z	z	rt 1	rt 2	rt 3	rt 4	rt 5	average
	dp2S1	458.06	1	17.5	17.5	16.7	16.9	17.3	17.18		dp2S1	458.06	1	12.9	13	13.1	13.1	13	13.02
	dp2S2	667.17	1	26.2	26.1	25.5	25.7	25.8	25.86		dp2S2	667.17	1	16.4	17		16.9	16.6	16.725
	dp4S2	458.06	2	32.3	32.4	32.6	31.6	32.1	32.2		dp4S2	458.06	2	22.5	22.5		22.7	22.1	22.45
	dp6S3	458.06	3	41.9	41.9	41.9	40.2	41.2	41.42		dp6S3	458.06	3	33.5	33.3	33.5	33.5	33	33.36
	dp8S4	458.06	4	46.7	46.8	47	45.1		46.4		dp8S4	458.06	4		41.4	41.4	41.4	41.4	41.4
	DL6S1Ser	588.13	2	22	22.2	22.1	21.8	21.9	22		DL6S1Ser	588.13	2	14.9	15	15	14.9	14.8	14.92
	DL6S2Ser	628.11	2	30.6	30.2	30.3	29.3	29.4	29.96		DL6S2Ser	628.11	2	20.6	21.4	21.4	21.4	20.9	21.14
	DL8S2Ser	817.67	2	37.7	34	34	33.3	34	34.6		DL8S2Ser	817.67	2	24.6	24.6	25.1	25.1		24.85
	DL10S3Ser	697.8	3	41.9	42	41.9	42		41.95		DL10S3Ser	697.8	3	33.7	33.6	34.1	34		33.85
