# Supplementary material for: Domain Mapping of Chondroitin/Dermatan Sulfate Glycosaminoglycans Enables Structural Characterization of Proteoglycans
Source: Mol Cell Proteomics. 2021 Mar 20;20:100074. doi: 10.1016/j.mcpro.2021.100074 (PMC8724862; doi:10.1016/j.mcpro.2021.100074)
Supplement: Supplemental Table S4 [file mmc5.xlsx]

## Sheet: CSDS-PGs
Glycan structure	Sulfate	HexA	NeuAc	Monoisotopic mass
dp2S0_int	0	1	0	379.111
dp2S1_int	1	1	0	459.068
dp2S2_int	2	1	0	539.025
dp2S3_int	3	1	0	618.982
dp4S0_int	0	2	0	758.223
dp4S1_int	1	2	0	838.18
dp4S2_int	2	2	0	918.137
dp4S3_int	3	2	0	998.093
dp4S4_int	4	2	0	1078.05
dp4S5_int	5	2	0	1158.01
dp4S6_int	6	2	0	1237.96
dp6S0_int	0	3	0	1137.33
dp6S1_int	1	3	0	1217.29
dp6S2_int	2	3	0	1297.25
dp6S3_int	3	3	0	1377.2
dp6S4_int	4	3	0	1457.16
dp6S5_int	5	3	0	1537.12
dp6S6_int	6	3	0	1617.08
dp6S7_int	7	3	0	1697.03
dp6S8_int	8	3	0	1776.99
dp6S9_int	9	3	0	1856.95
dp8S0_int	0	4	0	1516.45
dp8S1_int	1	4	0	1596.4
dp8S2_int	2	4	0	1676.36
dp8S3_int	3	4	0	1756.32
dp8S4_int	4	4	0	1836.27
dp8S5_int	5	4	0	1916.23
dp8S6_int	6	4	0	1996.19
dp8S7_int	7	4	0	2076.14
dp8S8_int	8	4	0	2156.1
dp8S9_int	9	4	0	2236.06
dp8S10_int	10	4	0	2316.01
dp8S11_int	11	4	0	2395.97
dp8S12_int	12	4	0	2475.93
dp10S0_int	0	5	0	1895.56
dp10S1_int	1	5	0	1975.51
dp10S2_int	2	5	0	2055.47
dp10S3_int	3	5	0	2135.43
dp10S4_int	4	5	0	2215.38
dp10S5_int	5	5	0	2295.34
dp10S6_int	6	5	0	2375.3
dp10S7_int	7	5	0	2455.26
dp10S8_int	8	5	0	2535.21
dp10S9_int	9	5	0	2615.17
dp10S10_int	10	5	0	2695.13
dp10S11_int	11	5	0	2775.08
dp10S12_int	12	5	0	2855.04
dp10S13_int	13	5	0	2935
dp10S14_int	14	5	0	3014.95
dp10S15_int	15	5	0	3094.91
dp12S0_int	0	6	0	2274.67
dp12S1_int	1	6	0	2354.63
dp12S2_int	2	6	0	2434.58
dp12S3_int	3	6	0	2514.54
dp12S4_int	4	6	0	2594.5
dp12S5_int	5	6	0	2674.45
dp12S6_int	6	6	0	2754.41
dp12S7_int	7	6	0	2834.37
dp12S8_int	8	6	0	2914.32
dp12S9_int	9	6	0	2994.28
dp12S10_int	10	6	0	3074.24
dp12S11_int	11	6	0	3154.19
dp12S12_int	12	6	0	3234.15
dp12S13_int	13	6	0	3314.11
dp12S14_int	14	6	0	3394.06
dp12S15_int	15	6	0	3474.02
dp14S0_int	0	7	0	2653.78
dp14S1_int	1	7	0	2733.74
dp14S2_int	2	7	0	2813.69
dp14S3_int	3	7	0	2893.65
dp14S4_int	4	7	0	2973.61
dp14S5_int	5	7	0	3053.56
dp14S6_int	6	7	0	3133.52
dp14S7_int	7	7	0	3213.48
dp14S8_int	8	7	0	3293.43
dp14S9_int	9	7	0	3373.39
dp14S10_int	10	7	0	3453.35
dp14S11_int	11	7	0	3533.31
dp14S12_int	12	7	0	3613.26
dp14S13_int	13	7	0	3693.22
dp14S14_int	14	7	0	3773.18
dp16S0_int	0	8	0	3032.89
dp16S1_int	1	8	0	3112.85
dp16S2_int	2	8	0	3192.81
dp16S3_int	3	8	0	3272.76
dp16S4_int	4	8	0	3352.72
dp16S5_int	5	8	0	3432.68
dp16S6_int	6	8	0	3512.63
dp16S7_int	7	8	0	3592.59
dp16S8_int	8	8	0	3672.55
dp16S9_int	9	8	0	3752.5
dp16S10_int	10	8	0	3832.46
dp16S11_int	11	8	0	3912.42
dp16S12_int	12	8	0	3992.37
dp16S13_int	13	8	0	4072.33
dp16S14_int	14	8	0	4152.29
dp16S15_int	15	8	0	4232.24
dp16S16_int	16	8	0	4312.2
dp18S0_int	0	9	0	3412
dp18S1_int	1	9	0	3491.96
dp18S2_int	2	9	0	3571.92
dp18S3_int	3	9	0	3651.87
dp18S4_int	4	9	0	3731.83
dp18S5_int	5	9	0	3811.79
dp18S6_int	6	9	0	3891.74
dp18S7_int	7	9	0	3971.7
dp18S8_int	8	9	0	4051.66
dp18S9_int	9	9	0	4131.61
dp18S10_int	10	9	0	4211.57
dp18S11_int	11	9	0	4291.53
dp18S12_int	12	9	0	4371.49
dp18S13_int	13	9	0	4451.44
dp18S14_int	14	9	0	4531.4
dp18S15_int	15	9	0	4611.36
dp18S16_int	16	9	0	4691.31
dp18S17_int	17	9	0	4771.27
dp18S18_int	18	9	0	4851.23
dp20S0_int	0	10	0	3791.11
dp20S1_int	1	10	0	3871.07
dp20S2_int	2	10	0	3951.03
dp20S3_int	3	10	0	4030.99
dp20S4_int	4	10	0	4110.94
dp20S5_int	5	10	0	4190.9
dp20S6_int	6	10	0	4270.86
dp20S7_int	7	10	0	4350.81
dp20S8_int	8	10	0	4430.77
dp20S9_int	9	10	0	4510.73
dp20S10_int	10	10	0	4590.68
dp20S11_int	11	10	0	4670.64
dp20S12_int	12	10	0	4750.6
dp20S13_int	13	10	0	4830.55
dp20S14_int	14	10	0	4910.51
dp20S15_int	15	10	0	4990.47
dp20S16_int	16	10	0	5070.42
dp20S17_int	17	10	0	5150.38
dp20S18_int	18	10	0	5230.34
dp20S19_int	19	10	0	5310.29
dp20S20_int	20	10	0	5390.25
dp22S0_int	0	11	0	4170.23
dp22S1_int	1	11	0	4250.18
dp22S2_int	2	11	0	4330.14
dp22S3_int	3	11	0	4410.1
dp22S4_int	4	11	0	4490.05
dp22S5_int	5	11	0	4570.01
dp22S6_int	6	11	0	4649.97
dp22S7_int	7	11	0	4729.92
dp22S8_int	8	11	0	4809.88
dp22S9_int	9	11	0	4889.84
dp22S10_int	10	11	0	4969.79
dp22S11_int	11	11	0	5049.75
dp22S12_int	12	11	0	5129.71
dp22S13_int	13	11	0	5209.66
dp22S14_int	14	11	0	5289.62
dp22S15_int	15	11	0	5369.58
dp22S16_int	16	11	0	5449.54
dp22S17_int	17	11	0	5529.49
dp22S18_int	18	11	0	5609.45
dp22S19_int	19	11	0	5689.41
dp22S20_int	20	11	0	5769.36
dp22S21_int	21	11	0	5849.32
dp22S22_int	22	11	0	5929.28
dp24S0_int	0	12	0	4549.34
dp24S1_int	1	12	0	4629.29
dp24S2_int	2	12	0	4709.25
dp24S3_int	3	12	0	4789.21
dp24S4_int	4	12	0	4869.17
dp24S5_int	5	12	0	4949.12
dp24S6_int	6	12	0	5029.08
dp24S7_int	7	12	0	5109.04
dp24S8_int	8	12	0	5188.99
dp24S9_int	9	12	0	5268.95
dp24S10_int	10	12	0	5348.91
dp24S11_int	11	12	0	5428.86
dp24S12_int	12	12	0	5508.82
dp24S13_int	13	12	0	5588.78
dp24S14_int	14	12	0	5668.73
dp24S15_int	15	12	0	5748.69
dp24S16_int	16	12	0	5828.65
dp24S17_int	17	12	0	5908.6
dp24S18_int	18	12	0	5988.56
dp24S19_int	19	12	0	6068.52
dp24S20_int	20	12	0	6148.47
dp24S21_int	21	12	0	6228.43
dp24S22_int	22	12	0	6308.39
dp24S23_int	23	12	0	6388.34
dp24S24_int	24	12	0	6468.3
dp26S0_int	0	13	0	4928.45
dp26S1_int	1	13	0	5008.41
dp26S2_int	2	13	0	5088.36
dp26S3_int	3	13	0	5168.32
dp26S4_int	4	13	0	5248.28
dp26S5_int	5	13	0	5328.23
dp26S6_int	6	13	0	5408.19
dp26S7_int	7	13	0	5488.15
dp26S8_int	8	13	0	5568.1
dp26S9_int	9	13	0	5648.06
dp26S10_int	10	13	0	5728.02
dp26S11_int	11	13	0	5807.97
dp26S12_int	12	13	0	5887.93
dp26S13_int	13	13	0	5967.89
dp26S14_int	14	13	0	6047.84
dp26S15_int	15	13	0	6127.8
dp26S16_int	16	13	0	6207.76
dp26S17_int	17	13	0	6287.72
dp26S18_int	18	13	0	6367.67
dp26S19_int	19	13	0	6447.63
dp26S20_int	20	13	0	6527.59
dp26S21_int	21	13	0	6607.54
dp26S22_int	22	13	0	6687.5
dp26S23_int	23	13	0	6767.46
dp26S24_int	24	13	0	6847.41
dp26S25_int	25	13	0	6927.37
dp26S26_int	26	13	0	7007.33
dp28S0_int	0	14	0	5307.56
dp28S1_int	1	14	0	5387.52
dp28S2_int	2	14	0	5467.47
dp28S3_int	3	14	0	5547.43
dp28S4_int	4	14	0	5627.39
dp28S5_int	5	14	0	5707.34
dp28S6_int	6	14	0	5787.3
dp28S7_int	7	14	0	5867.26
dp28S8_int	8	14	0	5947.22
dp28S9_int	9	14	0	6027.17
dp28S10_int	10	14	0	6107.13
dp28S11_int	11	14	0	6187.09
dp28S12_int	12	14	0	6267.04
dp28S13_int	13	14	0	6347
dp28S14_int	14	14	0	6426.96
dp28S15_int	15	14	0	6506.91
dp28S16_int	16	14	0	6586.87
dp28S17_int	17	14	0	6666.83
dp28S18_int	18	14	0	6746.78
dp28S19_int	19	14	0	6826.74
dp28S20_int	20	14	0	6906.7
dp28S21_int	21	14	0	6986.65
dp28S22_int	22	14	0	7066.61
dp28S23_int	23	14	0	7146.57
dp28S24_int	24	14	0	7226.52
dp28S25_int	25	14	0	7306.48
dp28S26_int	26	14	0	7386.44
dp28S27_int	27	14	0	7466.39
dp28S28_int	28	14	0	7546.35
dp30S0_int	0	15	0	5686.67
dp30S1_int	1	15	0	5766.63
dp30S2_int	2	15	0	5846.59
dp30S3_int	3	15	0	5926.54
dp30S4_int	4	15	0	6006.5
dp30S5_int	5	15	0	6086.46
dp30S6_int	6	15	0	6166.41
dp30S7_int	7	15	0	6246.37
dp30S8_int	8	15	0	6326.33
dp30S9_int	9	15	0	6406.28
dp30S10_int	10	15	0	6486.24
dp30S11_int	11	15	0	6566.2
dp30S12_int	12	15	0	6646.15
dp30S13_int	13	15	0	6726.11
dp30S14_int	14	15	0	6806.07
dp30S15_int	15	15	0	6886.02
dp30S16_int	16	15	0	6965.98
dp30S17_int	17	15	0	7045.94
dp30S18_int	18	15	0	7125.89
dp30S19_int	19	15	0	7205.85
dp30S20_int	20	15	0	7285.81
dp30S21_int	21	15	0	7365.77
dp30S22_int	22	15	0	7445.72
dp30S23_int	23	15	0	7525.68
dp30S24_int	24	15	0	7605.64
dp30S25_int	25	15	0	7685.59
dp30S26_int	26	15	0	7765.55
dp30S27_int	27	15	0	7845.51
dp30S28_int	28	15	0	7925.46
dp30S29_int	29	15	0	8005.42
dp30S30_int	30	15	0	8085.38
dp2S0_NRE	0	1	0	397.122
dp2S1_NRE	1	1	0	477.079
dp2S2_NRE	2	1	0	557.036
dp2S3_NRE	3	1	0	636.992
dp4S0_NRE	0	2	0	776.234
dp4S1_NRE	1	2	0	856.19
dp4S2_NRE	2	2	0	936.147
dp4S3_NRE	3	2	0	1016.1
dp4S4_NRE	4	2	0	1096.06
dp4S5_NRE	5	2	0	1176.02
dp4S6_NRE	6	2	0	1255.97
dp6S0_NRE	0	3	0	1155.35
dp6S1_NRE	1	3	0	1235.3
dp6S2_NRE	2	3	0	1315.26
dp6S3_NRE	3	3	0	1395.22
dp6S4_NRE	4	3	0	1475.17
dp6S5_NRE	5	3	0	1555.13
dp6S6_NRE	6	3	0	1635.09
dp6S7_NRE	7	3	0	1715.04
dp6S8_NRE	8	3	0	1795
dp6S9_NRE	9	3	0	1874.96
dp8S0_NRE	0	4	0	1534.46
dp8S1_NRE	1	4	0	1614.41
dp8S2_NRE	2	4	0	1694.37
dp8S3_NRE	3	4	0	1774.33
dp8S4_NRE	4	4	0	1854.28
dp8S5_NRE	5	4	0	1934.24
dp8S6_NRE	6	4	0	2014.2
dp8S7_NRE	7	4	0	2094.15
dp8S8_NRE	8	4	0	2174.11
dp8S9_NRE	9	4	0	2254.07
dp8S10_NRE	10	4	0	2334.02
dp8S11_NRE	11	4	0	2413.98
dp8S12_NRE	12	4	0	2493.94
dp10S0_NRE	0	5	0	1913.57
dp10S1_NRE	1	5	0	1993.52
dp10S2_NRE	2	5	0	2073.48
dp10S3_NRE	3	5	0	2153.44
dp10S4_NRE	4	5	0	2233.4
dp10S5_NRE	5	5	0	2313.35
dp10S6_NRE	6	5	0	2393.31
dp10S7_NRE	7	5	0	2473.27
dp10S8_NRE	8	5	0	2553.22
dp10S9_NRE	9	5	0	2633.18
dp10S10_NRE	10	5	0	2713.14
dp10S11_NRE	11	5	0	2793.09
dp10S12_NRE	12	5	0	2873.05
dp10S13_NRE	13	5	0	2953.01
dp10S14_NRE	14	5	0	3032.96
dp10S15_NRE	15	5	0	3112.92
dp12S0_NRE	0	6	0	2292.68
dp12S1_NRE	1	6	0	2372.64
dp12S2_NRE	2	6	0	2452.59
dp12S3_NRE	3	6	0	2532.55
dp12S4_NRE	4	6	0	2612.51
dp12S5_NRE	5	6	0	2692.46
dp12S6_NRE	6	6	0	2772.42
dp12S7_NRE	7	6	0	2852.38
dp12S8_NRE	8	6	0	2932.33
dp12S9_NRE	9	6	0	3012.29
dp12S10_NRE	10	6	0	3092.25
dp12S11_NRE	11	6	0	3172.2
dp12S12_NRE	12	6	0	3252.16
dp12S13_NRE	13	6	0	3332.12
dp12S14_NRE	14	6	0	3412.07
dp12S15_NRE	15	6	0	3492.03
dp14S0_NRE	0	7	0	2671.79
dp14S1_NRE	1	7	0	2751.75
dp14S2_NRE	2	7	0	2831.7
dp14S3_NRE	3	7	0	2911.66
dp14S4_NRE	4	7	0	2991.62
dp14S5_NRE	5	7	0	3071.58
dp14S6_NRE	6	7	0	3151.53
dp14S7_NRE	7	7	0	3231.49
dp14S8_NRE	8	7	0	3311.45
dp14S9_NRE	9	7	0	3391.4
dp14S10_NRE	10	7	0	3471.36
dp14S11_NRE	11	7	0	3551.32
dp14S12_NRE	12	7	0	3631.27
dp14S13_NRE	13	7	0	3711.23
dp14S14_NRE	14	7	0	3791.19
dp16S0_NRE	0	8	0	3050.9
dp16S1_NRE	1	8	0	3130.86
dp16S2_NRE	2	8	0	3210.82
dp16S3_NRE	3	8	0	3290.77
dp16S4_NRE	4	8	0	3370.73
dp16S5_NRE	5	8	0	3450.69
dp16S6_NRE	6	8	0	3530.64
dp16S7_NRE	7	8	0	3610.6
dp16S8_NRE	8	8	0	3690.56
dp16S9_NRE	9	8	0	3770.51
dp16S10_NRE	10	8	0	3850.47
dp16S11_NRE	11	8	0	3930.43
dp16S12_NRE	12	8	0	4010.38
dp16S13_NRE	13	8	0	4090.34
dp16S14_NRE	14	8	0	4170.3
dp16S15_NRE	15	8	0	4250.25
dp16S16_NRE	16	8	0	4330.21
dp18S0_NRE	0	9	0	3430.01
dp18S1_NRE	1	9	0	3509.97
dp18S2_NRE	2	9	0	3589.93
dp18S3_NRE	3	9	0	3669.88
dp18S4_NRE	4	9	0	3749.84
dp18S5_NRE	5	9	0	3829.8
dp18S6_NRE	6	9	0	3909.75
dp18S7_NRE	7	9	0	3989.71
dp18S8_NRE	8	9	0	4069.67
dp18S9_NRE	9	9	0	4149.63
dp18S10_NRE	10	9	0	4229.58
dp18S11_NRE	11	9	0	4309.54
dp18S12_NRE	12	9	0	4389.5
dp18S13_NRE	13	9	0	4469.45
dp18S14_NRE	14	9	0	4549.41
dp18S15_NRE	15	9	0	4629.37
dp18S16_NRE	16	9	0	4709.32
dp18S17_NRE	17	9	0	4789.28
dp18S18_NRE	18	9	0	4869.24
dp20S0_NRE	0	10	0	3809.13
dp20S1_NRE	1	10	0	3889.08
dp20S2_NRE	2	10	0	3969.04
dp20S3_NRE	3	10	0	4049
dp20S4_NRE	4	10	0	4128.95
dp20S5_NRE	5	10	0	4208.91
dp20S6_NRE	6	10	0	4288.87
dp20S7_NRE	7	10	0	4368.82
dp20S8_NRE	8	10	0	4448.78
dp20S9_NRE	9	10	0	4528.74
dp20S10_NRE	10	10	0	4608.69
dp20S11_NRE	11	10	0	4688.65
dp20S12_NRE	12	10	0	4768.61
dp20S13_NRE	13	10	0	4848.56
dp20S14_NRE	14	10	0	4928.52
dp20S15_NRE	15	10	0	5008.48
dp20S16_NRE	16	10	0	5088.43
dp20S17_NRE	17	10	0	5168.39
dp20S18_NRE	18	10	0	5248.35
dp20S19_NRE	19	10	0	5328.3
dp20S20_NRE	20	10	0	5408.26
dp22S0_NRE	0	11	0	4188.24
dp22S1_NRE	1	11	0	4268.19
dp22S2_NRE	2	11	0	4348.15
dp22S3_NRE	3	11	0	4428.11
dp22S4_NRE	4	11	0	4508.06
dp22S5_NRE	5	11	0	4588.02
dp22S6_NRE	6	11	0	4667.98
dp22S7_NRE	7	11	0	4747.93
dp22S8_NRE	8	11	0	4827.89
dp22S9_NRE	9	11	0	4907.85
dp22S10_NRE	10	11	0	4987.81
dp22S11_NRE	11	11	0	5067.76
dp22S12_NRE	12	11	0	5147.72
dp22S13_NRE	13	11	0	5227.68
dp22S14_NRE	14	11	0	5307.63
dp22S15_NRE	15	11	0	5387.59
dp22S16_NRE	16	11	0	5467.55
dp22S17_NRE	17	11	0	5547.5
dp22S18_NRE	18	11	0	5627.46
dp22S19_NRE	19	11	0	5707.42
dp22S20_NRE	20	11	0	5787.37
dp22S21_NRE	21	11	0	5867.33
dp22S22_NRE	22	11	0	5947.29
dp24S0_NRE	0	12	0	4567.35
dp24S1_NRE	1	12	0	4647.31
dp24S2_NRE	2	12	0	4727.26
dp24S3_NRE	3	12	0	4807.22
dp24S4_NRE	4	12	0	4887.18
dp24S5_NRE	5	12	0	4967.13
dp24S6_NRE	6	12	0	5047.09
dp24S7_NRE	7	12	0	5127.05
dp24S8_NRE	8	12	0	5207
dp24S9_NRE	9	12	0	5286.96
dp24S10_NRE	10	12	0	5366.92
dp24S11_NRE	11	12	0	5446.87
dp24S12_NRE	12	12	0	5526.83
dp24S13_NRE	13	12	0	5606.79
dp24S14_NRE	14	12	0	5686.74
dp24S15_NRE	15	12	0	5766.7
dp24S16_NRE	16	12	0	5846.66
dp24S17_NRE	17	12	0	5926.61
dp24S18_NRE	18	12	0	6006.57
dp24S19_NRE	19	12	0	6086.53
dp24S20_NRE	20	12	0	6166.48
dp24S21_NRE	21	12	0	6246.44
dp24S22_NRE	22	12	0	6326.4
dp24S23_NRE	23	12	0	6406.35
dp24S24_NRE	24	12	0	6486.31
dp26S0_NRE	0	13	0	4946.46
dp26S1_NRE	1	13	0	5026.42
dp26S2_NRE	2	13	0	5106.37
dp26S3_NRE	3	13	0	5186.33
dp26S4_NRE	4	13	0	5266.29
dp26S5_NRE	5	13	0	5346.24
dp26S6_NRE	6	13	0	5426.2
dp26S7_NRE	7	13	0	5506.16
dp26S8_NRE	8	13	0	5586.11
dp26S9_NRE	9	13	0	5666.07
dp26S10_NRE	10	13	0	5746.03
dp26S11_NRE	11	13	0	5825.98
dp26S12_NRE	12	13	0	5905.94
dp26S13_NRE	13	13	0	5985.9
dp26S14_NRE	14	13	0	6065.86
dp26S15_NRE	15	13	0	6145.81
dp26S16_NRE	16	13	0	6225.77
dp26S17_NRE	17	13	0	6305.73
dp26S18_NRE	18	13	0	6385.68
dp26S19_NRE	19	13	0	6465.64
dp26S20_NRE	20	13	0	6545.6
dp26S21_NRE	21	13	0	6625.55
dp26S22_NRE	22	13	0	6705.51
dp26S23_NRE	23	13	0	6785.47
dp26S24_NRE	24	13	0	6865.42
dp26S25_NRE	25	13	0	6945.38
dp26S26_NRE	26	13	0	7025.34
dp28S0_NRE	0	14	0	5325.57
dp28S1_NRE	1	14	0	5405.53
dp28S2_NRE	2	14	0	5485.49
dp28S3_NRE	3	14	0	5565.44
dp28S4_NRE	4	14	0	5645.4
dp28S5_NRE	5	14	0	5725.36
dp28S6_NRE	6	14	0	5805.31
dp28S7_NRE	7	14	0	5885.27
dp28S8_NRE	8	14	0	5965.23
dp28S9_NRE	9	14	0	6045.18
dp28S10_NRE	10	14	0	6125.14
dp28S11_NRE	11	14	0	6205.1
dp28S12_NRE	12	14	0	6285.05
dp28S13_NRE	13	14	0	6365.01
dp28S14_NRE	14	14	0	6444.97
dp28S15_NRE	15	14	0	6524.92
dp28S16_NRE	16	14	0	6604.88
dp28S17_NRE	17	14	0	6684.84
dp28S18_NRE	18	14	0	6764.79
dp28S19_NRE	19	14	0	6844.75
dp28S20_NRE	20	14	0	6924.71
dp28S21_NRE	21	14	0	7004.66
dp28S22_NRE	22	14	0	7084.62
dp28S23_NRE	23	14	0	7164.58
dp28S24_NRE	24	14	0	7244.53
dp28S25_NRE	25	14	0	7324.49
dp28S26_NRE	26	14	0	7404.45
dp28S27_NRE	27	14	0	7484.41
dp28S28_NRE	28	14	0	7564.36
dp30S0_NRE	0	15	0	5704.68
dp30S1_NRE	1	15	0	5784.64
dp30S2_NRE	2	15	0	5864.6
dp30S3_NRE	3	15	0	5944.55
dp30S4_NRE	4	15	0	6024.51
dp30S5_NRE	5	15	0	6104.47
dp30S6_NRE	6	15	0	6184.42
dp30S7_NRE	7	15	0	6264.38
dp30S8_NRE	8	15	0	6344.34
dp30S9_NRE	9	15	0	6424.29
dp30S10_NRE	10	15	0	6504.25
dp30S11_NRE	11	15	0	6584.21
dp30S12_NRE	12	15	0	6664.16
dp30S13_NRE	13	15	0	6744.12
dp30S14_NRE	14	15	0	6824.08
dp30S15_NRE	15	15	0	6904.04
dp30S16_NRE	16	15	0	6983.99
dp30S17_NRE	17	15	0	7063.95
dp30S18_NRE	18	15	0	7143.91
dp30S19_NRE	19	15	0	7223.86
dp30S20_NRE	20	15	0	7303.82
dp30S21_NRE	21	15	0	7383.78
dp30S22_NRE	22	15	0	7463.73
dp30S23_NRE	23	15	0	7543.69
dp30S24_NRE	24	15	0	7623.65
dp30S25_NRE	25	15	0	7703.6
dp30S26_NRE	26	15	0	7783.56
dp30S27_NRE	27	15	0	7863.52
dp30S28_NRE	28	15	0	7943.47
dp30S29_NRE	29	15	0	8023.43
dp30S30_NRE	30	15	0	8103.39
dp1S0_NRE	0	0	0	221.09
dp1S1_NRE	1	0	0	301.047
dp1S2_NRE	2	0	0	381.004
dp3S0_NRE	0	1	0	600.202
dp3S1_NRE	1	1	0	680.158
dp3S2_NRE	2	1	0	760.115
dp3S3_NRE	3	1	0	840.072
dp5S0_NRE	0	2	0	979.313
dp5S1_NRE	1	2	0	1059.27
dp5S2_NRE	2	2	0	1139.23
dp5S3_NRE	3	2	0	1219.18
dp5S4_NRE	4	2	0	1299.14
dp5S5_NRE	5	2	0	1379.1
dp5S6_NRE	6	2	0	1459.05
dp7S0_NRE	0	3	0	1358.42
dp7S1_NRE	1	3	0	1438.38
dp7S2_NRE	2	3	0	1518.34
dp7S3_NRE	3	3	0	1598.29
dp7S4_NRE	4	3	0	1678.25
dp7S5_NRE	5	3	0	1758.21
dp7S6_NRE	6	3	0	1838.17
dp7S7_NRE	7	3	0	1918.12
dp7S8_NRE	8	3	0	1998.08
dp7S9_NRE	9	3	0	2078.04
dp9S0_NRE	0	4	0	1737.54
dp9S1_NRE	1	4	0	1817.49
dp9S2_NRE	2	4	0	1897.45
dp9S3_NRE	3	4	0	1977.41
dp9S4_NRE	4	4	0	2057.36
dp9S5_NRE	5	4	0	2137.32
dp9S6_NRE	6	4	0	2217.28
dp9S7_NRE	7	4	0	2297.23
dp9S8_NRE	8	4	0	2377.19
dp9S9_NRE	9	4	0	2457.15
dp9S10_NRE	10	4	0	2537.1
dp9S11_NRE	11	4	0	2617.06
dp9S12_NRE	12	4	0	2697.02
dp11S0_NRE	0	5	0	2116.65
dp11S1_NRE	1	5	0	2196.6
dp11S2_NRE	2	5	0	2276.56
dp11S3_NRE	3	5	0	2356.52
dp11S4_NRE	4	5	0	2436.47
dp11S5_NRE	5	5	0	2516.43
dp11S6_NRE	6	5	0	2596.39
dp11S7_NRE	7	5	0	2676.35
dp11S8_NRE	8	5	0	2756.3
dp11S9_NRE	9	5	0	2836.26
dp11S10_NRE	10	5	0	2916.22
dp11S11_NRE	11	5	0	2996.17
dp11S12_NRE	12	5	0	3076.13
dp11S13_NRE	13	5	0	3156.09
dp11S14_NRE	14	5	0	3236.04
dp11S15_NRE	15	5	0	3316
dp13S0_NRE	0	6	0	2495.76
dp13S1_NRE	1	6	0	2575.72
dp13S2_NRE	2	6	0	2655.67
dp13S3_NRE	3	6	0	2735.63
dp13S4_NRE	4	6	0	2815.59
dp13S5_NRE	5	6	0	2895.54
dp13S6_NRE	6	6	0	2975.5
dp13S7_NRE	7	6	0	3055.46
dp13S8_NRE	8	6	0	3135.41
dp13S9_NRE	9	6	0	3215.37
dp13S10_NRE	10	6	0	3295.33
dp13S11_NRE	11	6	0	3375.28
dp13S12_NRE	12	6	0	3455.24
dp13S13_NRE	13	6	0	3535.2
dp13S14_NRE	14	6	0	3615.15
dp13S15_NRE	15	6	0	3695.11
dp15S0_NRE	0	7	0	2874.87
dp15S1_NRE	1	7	0	2954.83
dp15S2_NRE	2	7	0	3034.78
dp15S3_NRE	3	7	0	3114.74
dp15S4_NRE	4	7	0	3194.7
dp15S5_NRE	5	7	0	3274.65
dp15S6_NRE	6	7	0	3354.61
dp15S7_NRE	7	7	0	3434.57
dp15S8_NRE	8	7	0	3514.52
dp15S9_NRE	9	7	0	3594.48
dp15S10_NRE	10	7	0	3674.44
dp15S11_NRE	11	7	0	3754.4
dp15S12_NRE	12	7	0	3834.35
dp15S13_NRE	13	7	0	3914.31
dp15S14_NRE	14	7	0	3994.27
dp17S0_NRE	0	8	0	3253.98
dp17S1_NRE	1	8	0	3333.94
dp17S2_NRE	2	8	0	3413.9
dp17S3_NRE	3	8	0	3493.85
dp17S4_NRE	4	8	0	3573.81
dp17S5_NRE	5	8	0	3653.77
dp17S6_NRE	6	8	0	3733.72
dp17S7_NRE	7	8	0	3813.68
dp17S8_NRE	8	8	0	3893.64
dp17S9_NRE	9	8	0	3973.59
dp17S10_NRE	10	8	0	4053.55
dp17S11_NRE	11	8	0	4133.51
dp17S12_NRE	12	8	0	4213.46
dp17S13_NRE	13	8	0	4293.42
dp17S14_NRE	14	8	0	4373.38
dp17S15_NRE	15	8	0	4453.33
dp17S16_NRE	16	8	0	4533.29
dp19S0_NRE	0	9	0	3633.09
dp19S1_NRE	1	9	0	3713.05
dp19S2_NRE	2	9	0	3793.01
dp19S3_NRE	3	9	0	3872.96
dp19S4_NRE	4	9	0	3952.92
dp19S5_NRE	5	9	0	4032.88
dp19S6_NRE	6	9	0	4112.83
dp19S7_NRE	7	9	0	4192.79
dp19S8_NRE	8	9	0	4272.75
dp19S9_NRE	9	9	0	4352.7
dp19S10_NRE	10	9	0	4432.66
dp19S11_NRE	11	9	0	4512.62
dp19S12_NRE	12	9	0	4592.58
dp19S13_NRE	13	9	0	4672.53
dp19S14_NRE	14	9	0	4752.49
dp19S15_NRE	15	9	0	4832.45
dp19S16_NRE	16	9	0	4912.4
dp19S17_NRE	17	9	0	4992.36
dp19S18_NRE	18	9	0	5072.32
dp21S0_NRE	0	10	0	4012.2
dp21S1_NRE	1	10	0	4092.16
dp21S2_NRE	2	10	0	4172.12
dp21S3_NRE	3	10	0	4252.08
dp21S4_NRE	4	10	0	4332.03
dp21S5_NRE	5	10	0	4411.99
dp21S6_NRE	6	10	0	4491.95
dp21S7_NRE	7	10	0	4571.9
dp21S8_NRE	8	10	0	4651.86
dp21S9_NRE	9	10	0	4731.82
dp21S10_NRE	10	10	0	4811.77
dp21S11_NRE	11	10	0	4891.73
dp21S12_NRE	12	10	0	4971.69
dp21S13_NRE	13	10	0	5051.64
dp21S14_NRE	14	10	0	5131.6
dp21S15_NRE	15	10	0	5211.56
dp21S16_NRE	16	10	0	5291.51
dp21S17_NRE	17	10	0	5371.47
dp21S18_NRE	18	10	0	5451.43
dp21S19_NRE	19	10	0	5531.38
dp21S20_NRE	20	10	0	5611.34
dp23S0_NRE	0	11	0	4391.32
dp23S1_NRE	1	11	0	4471.27
dp23S2_NRE	2	11	0	4551.23
dp23S3_NRE	3	11	0	4631.19
dp23S4_NRE	4	11	0	4711.14
dp23S5_NRE	5	11	0	4791.1
dp23S6_NRE	6	11	0	4871.06
dp23S7_NRE	7	11	0	4951.01
dp23S8_NRE	8	11	0	5030.97
dp23S9_NRE	9	11	0	5110.93
dp23S10_NRE	10	11	0	5190.88
dp23S11_NRE	11	11	0	5270.84
dp23S12_NRE	12	11	0	5350.8
dp23S13_NRE	13	11	0	5430.75
dp23S14_NRE	14	11	0	5510.71
dp23S15_NRE	15	11	0	5590.67
dp23S16_NRE	16	11	0	5670.63
dp23S17_NRE	17	11	0	5750.58
dp23S18_NRE	18	11	0	5830.54
dp23S19_NRE	19	11	0	5910.5
dp23S20_NRE	20	11	0	5990.45
dp23S21_NRE	21	11	0	6070.41
dp23S22_NRE	22	11	0	6150.37
dp25S0_NRE	0	12	0	4770.43
dp25S1_NRE	1	12	0	4850.38
dp25S2_NRE	2	12	0	4930.34
dp25S3_NRE	3	12	0	5010.3
dp25S4_NRE	4	12	0	5090.26
dp25S5_NRE	5	12	0	5170.21
dp25S6_NRE	6	12	0	5250.17
dp25S7_NRE	7	12	0	5330.13
dp25S8_NRE	8	12	0	5410.08
dp25S9_NRE	9	12	0	5490.04
dp25S10_NRE	10	12	0	5570
dp25S11_NRE	11	12	0	5649.95
dp25S12_NRE	12	12	0	5729.91
dp25S13_NRE	13	12	0	5809.87
dp25S14_NRE	14	12	0	5889.82
dp25S15_NRE	15	12	0	5969.78
dp25S16_NRE	16	12	0	6049.74
dp25S17_NRE	17	12	0	6129.69
dp25S18_NRE	18	12	0	6209.65
dp25S19_NRE	19	12	0	6289.61
dp25S20_NRE	20	12	0	6369.56
dp25S21_NRE	21	12	0	6449.52
dp25S22_NRE	22	12	0	6529.48
dp25S23_NRE	23	12	0	6609.43
dp25S24_NRE	24	12	0	6689.39
dp27S0_NRE	0	13	0	5149.54
dp27S1_NRE	1	13	0	5229.5
dp27S2_NRE	2	13	0	5309.45
dp27S3_NRE	3	13	0	5389.41
dp27S4_NRE	4	13	0	5469.37
dp27S5_NRE	5	13	0	5549.32
dp27S6_NRE	6	13	0	5629.28
dp27S7_NRE	7	13	0	5709.24
dp27S8_NRE	8	13	0	5789.19
dp27S9_NRE	9	13	0	5869.15
dp27S10_NRE	10	13	0	5949.11
dp27S11_NRE	11	13	0	6029.06
dp27S12_NRE	12	13	0	6109.02
dp27S13_NRE	13	13	0	6188.98
dp27S14_NRE	14	13	0	6268.93
dp27S15_NRE	15	13	0	6348.89
dp27S16_NRE	16	13	0	6428.85
dp27S17_NRE	17	13	0	6508.81
dp27S18_NRE	18	13	0	6588.76
dp27S19_NRE	19	13	0	6668.72
dp27S20_NRE	20	13	0	6748.68
dp27S21_NRE	21	13	0	6828.63
dp27S22_NRE	22	13	0	6908.59
dp27S23_NRE	23	13	0	6988.55
dp27S24_NRE	24	13	0	7068.5
dp27S25_NRE	25	13	0	7148.46
dp27S26_NRE	26	13	0	7228.42
dp29S0_NRE	0	14	0	5528.65
dp29S1_NRE	1	14	0	5608.61
dp29S2_NRE	2	14	0	5688.56
dp29S3_NRE	3	14	0	5768.52
dp29S4_NRE	4	14	0	5848.48
dp29S5_NRE	5	14	0	5928.44
dp29S6_NRE	6	14	0	6008.39
dp29S7_NRE	7	14	0	6088.35
dp29S8_NRE	8	14	0	6168.31
dp29S9_NRE	9	14	0	6248.26
dp29S10_NRE	10	14	0	6328.22
dp29S11_NRE	11	14	0	6408.18
dp29S12_NRE	12	14	0	6488.13
dp29S13_NRE	13	14	0	6568.09
dp29S14_NRE	14	14	0	6648.05
dp29S15_NRE	15	14	0	6728
dp29S16_NRE	16	14	0	6807.96
dp29S17_NRE	17	14	0	6887.92
dp29S18_NRE	18	14	0	6967.87
dp29S19_NRE	19	14	0	7047.83
dp29S20_NRE	20	14	0	7127.79
dp29S21_NRE	21	14	0	7207.74
dp29S22_NRE	22	14	0	7287.7
dp29S23_NRE	23	14	0	7367.66
dp29S24_NRE	24	14	0	7447.61
dp29S25_NRE	25	14	0	7527.57
dp29S26_NRE	26	14	0	7607.53
dp29S27_NRE	27	14	0	7687.48
dp29S28_NRE	28	14	0	7767.44
dp31S0_NRE	0	15	0	5907.76
dp31S1_NRE	1	15	0	5987.72
dp31S2_NRE	2	15	0	6067.68
dp31S3_NRE	3	15	0	6147.63
dp31S4_NRE	4	15	0	6227.59
dp31S5_NRE	5	15	0	6307.55
dp31S6_NRE	6	15	0	6387.5
dp31S7_NRE	7	15	0	6467.46
dp31S8_NRE	8	15	0	6547.42
dp31S9_NRE	9	15	0	6627.37
dp31S10_NRE	10	15	0	6707.33
dp31S11_NRE	11	15	0	6787.29
dp31S12_NRE	12	15	0	6867.24
dp31S13_NRE	13	15	0	6947.2
dp31S14_NRE	14	15	0	7027.16
dp31S15_NRE	15	15	0	7107.11
dp31S16_NRE	16	15	0	7187.07
dp31S17_NRE	17	15	0	7267.03
dp31S18_NRE	18	15	0	7346.98
dp31S19_NRE	19	15	0	7426.94
dp31S20_NRE	20	15	0	7506.9
dp31S21_NRE	21	15	0	7586.86
dp31S22_NRE	22	15	0	7666.81
dp31S23_NRE	23	15	0	7746.77
dp31S24_NRE	24	15	0	7826.73
dp31S25_NRE	25	15	0	7906.68
dp31S26_NRE	26	15	0	7986.64
dp31S27_NRE	27	15	0	8066.6
dp31S28_NRE	28	15	0	8146.55
dp31S29_NRE	29	15	0	8226.51
dp31S30_NRE	30	15	0	8306.47
DL3S0	0	1	0	470.127
DL3S1	1	1	0	550.084
DL4S0	0	1	0	632.18
DL4S1	1	1	0	712.137
DL4S2	2	1	0	792.094
DL4S0SA1	0	1	1	923.275
DL4S1SA1	1	1	1	1003.23
DL5S0	0	2	0	849.239
DL5S1	1	2	0	929.196
DL5S2	2	2	0	1009.15
DL6S0	0	2	0	1011.29
DL6S1	1	2	0	1091.25
DL6S2	2	2	0	1171.21
DL6S3	3	2	0	1251.16
DL6S4	4	2	0	1331.12
DL6S0SA1	0	2	1	1302.39
DL6S1SA1	1	2	1	1382.34
DL6S2SA1	2	2	1	1462.3
DL8S0	0	3	0	1390.4
DL8S1	1	3	0	1470.36
DL8S2	2	3	0	1550.32
DL8S3	3	3	0	1630.27
DL8S4	4	3	0	1710.23
DL8S5	5	3	0	1790.19
DL8S0SA1	0	3	1	1681.5
DL8S1SA1	1	3	1	1761.46
DL8S2SA1	2	3	1	1841.41
DL8S3SA1	3	3	1	1921.37
DL10S0	0	4	0	1769.51
DL10S1	1	4	0	1849.47
DL10S2	2	4	0	1929.43
DL10S3	3	4	0	2009.38
DL10S4	4	4	0	2089.34
DL10S5	5	4	0	2169.3
DL10S6	6	4	0	2249.26
DL10S0SA1	0	4	1	2060.61
DL10S1SA1	1	4	1	2140.57
DL10S2SA1	2	4	1	2220.52
DL10S3SA1	3	4	1	2300.48
DL10S4SA1	4	4	1	2380.44
DL10S5SA1	5	4	1	2460.39
DL12S0	0	5	0	2148.63
DL12S1	1	5	0	2228.58
DL12S2	2	5	0	2308.54
DL12S3	3	5	0	2388.5
DL12S4	4	5	0	2468.45
DL12S5	5	5	0	2548.41
DL12S6	6	5	0	2628.37
DL12S7	7	5	0	2708.32
DL12S8	8	5	0	2788.28
DL12S0SA1	0	5	1	2439.72
DL12S1SA1	1	5	1	2519.68
DL12S2SA1	2	5	1	2599.64
DL12S3SA1	3	5	1	2679.59
DL12S4SA1	4	5	1	2759.55
DL12S5SA1	5	5	1	2839.51
DL12S6SA1	6	5	1	2919.46
DL12S7SA1	7	5	1	2999.42
DL14S0	0	6	0	2527.74
DL14S1	1	6	0	2607.69
DL14S2	2	6	0	2687.65
DL14S3	3	6	0	2767.61
DL14S4	4	6	0	2847.56
DL14S5	5	6	0	2927.52
DL14S6	6	6	0	3007.48
DL14S7	7	6	0	3087.44
DL14S8	8	6	0	3167.39
DL14S9	9	6	0	3247.35
DL14S10	10	6	0	3327.31
DL14S0SA1	0	6	1	2818.83
DL14S1SA1	1	6	1	2898.79
DL14S2SA1	2	6	1	2978.75
DL14S3SA1	3	6	1	3058.7
DL14S4SA1	4	6	1	3138.66
DL14S5SA1	5	6	1	3218.62
DL14S6SA1	6	6	1	3298.57
DL14S7SA1	7	6	1	3378.53
DL14S8SA1	8	6	1	3458.49
DL16S0	0	7	0	2906.85
DL16S1	1	7	0	2986.81
DL16S2	2	7	0	3066.76
DL16S3	3	7	0	3146.72
DL16S4	4	7	0	3226.68
DL16S5	5	7	0	3306.63
DL16S6	6	7	0	3386.59
DL16S7	7	7	0	3466.55
DL16S8	8	7	0	3546.5
DL16S9	9	7	0	3626.46
DL16S10	10	7	0	3706.42
DL16S11	11	7	0	3786.37
DL16S12	12	7	0	3866.33
DL16S0SA1	0	7	1	3197.94
DL16S1SA1	1	7	1	3277.9
DL16S2SA1	2	7	1	3357.86
DL16S3SA1	3	7	1	3437.81
DL16S4SA1	4	7	1	3517.77
DL16S5SA1	5	7	1	3597.73
DL16S6SA1	6	7	1	3677.69
DL16S7SA1	7	7	1	3757.64
DL16S8SA1	8	7	1	3837.6
DL16S9SA1	9	7	1	3917.56
DL16S10SA1	10	7	1	3997.51
DL18S0	0	8	0	3285.96
DL18S1	1	8	0	3365.92
DL18S2	2	8	0	3445.87
DL18S3	3	8	0	3525.83
DL18S4	4	8	0	3605.79
DL18S5	5	8	0	3685.74
DL18S6	6	8	0	3765.7
DL18S7	7	8	0	3845.66
DL18S8	8	8	0	3925.61
DL18S9	9	8	0	4005.57
DL18S10	10	8	0	4085.53
DL18S11	11	8	0	4165.49
DL18S12	12	8	0	4245.44
DL18S13	13	8	0	4325.4
DL18S14	14	8	0	4405.36
DL20S0	0	9	0	3665.07
DL20S1	1	9	0	3745.03
DL20S2	2	9	0	3824.99
DL20S3	3	9	0	3904.94
DL20S4	4	9	0	3984.9
DL20S5	5	9	0	4064.86
DL20S6	6	9	0	4144.81
DL20S7	7	9	0	4224.77
DL20S8	8	9	0	4304.73
DL20S9	9	9	0	4384.68
DL20S10	10	9	0	4464.64
DL20S11	11	9	0	4544.6
DL20S12	12	9	0	4624.55
DL20S13	13	9	0	4704.51
DL20S14	14	9	0	4784.47
DL20S15	15	9	0	4864.42
DL22S0	0	10	0	4044.18
DL22S1	1	10	0	4124.14
DL22S2	2	10	0	4204.1
DL22S3	3	10	0	4284.05
DL22S4	4	10	0	4364.01
DL22S5	5	10	0	4443.97
DL22S6	6	10	0	4523.92
DL22S7	7	10	0	4603.88
DL22S8	8	10	0	4683.84
DL22S9	9	10	0	4763.79
DL22S10	10	10	0	4843.75
DL22S11	11	10	0	4923.71
DL22S12	12	10	0	5003.67
DL22S13	13	10	0	5083.62
DL22S14	14	10	0	5163.58
DL22S15	15	10	0	5243.54
DL22S16	16	10	0	5323.49
DL24S0	0	11	0	4423.3
DL24S1	1	11	0	4503.25
DL24S2	2	11	0	4583.21
DL24S3	3	11	0	4663.17
DL24S4	4	11	0	4743.12
DL24S5	5	11	0	4823.08
DL24S6	6	11	0	4903.04
DL24S7	7	11	0	4982.99
DL24S8	8	11	0	5062.95
DL24S9	9	11	0	5142.91
DL24S10	10	11	0	5222.86
DL24S11	11	11	0	5302.82
DL24S12	12	11	0	5382.78
DL24S13	13	11	0	5462.73
DL24S14	14	11	0	5542.69
DL24S15	15	11	0	5622.65
DL24S16	16	11	0	5702.6
DL24S17	17	11	0	5782.56
DL26S0	0	12	0	4802.41
DL26S1	1	12	0	4882.36
DL26S2	2	12	0	4962.32
DL26S3	3	12	0	5042.28
DL26S4	4	12	0	5122.23
DL26S5	5	12	0	5202.19
DL26S6	6	12	0	5282.15
DL26S7	7	12	0	5362.1
DL26S8	8	12	0	5442.06
DL26S9	9	12	0	5522.02
DL26S10	10	12	0	5601.97
DL26S11	11	12	0	5681.93
DL26S12	12	12	0	5761.89
DL26S13	13	12	0	5841.84
DL26S14	14	12	0	5921.8
DL26S15	15	12	0	6001.76
DL26S16	16	12	0	6081.72
DL26S17	17	12	0	6161.67
DL26S18	18	12	0	6241.63
DL3S0_S	0	1	0	557.159
DL3S1_S	1	1	0	637.116
DL4S0_S	0	1	0	719.212
DL4S1_S	1	1	0	799.169
DL4S2_S	2	1	0	879.126
DL4S0SA1_S	0	1	1	1010.31
DL4S1SA1_S	1	1	1	1090.26
DL5S0_S	0	2	0	936.271
DL5S1_S	1	2	0	1016.23
DL5S2_S	2	2	0	1096.18
DL6S0_S	0	2	0	1098.32
DL6S1_S	1	2	0	1178.28
DL6S2_S	2	2	0	1258.24
DL6S3_S	3	2	0	1338.19
DL6S4_S	4	2	0	1418.15
DL6S0SA1_S	0	2	1	1389.42
DL6S1SA1_S	1	2	1	1469.38
DL6S2SA1_S	2	2	1	1549.33
DL8S0_S	0	3	0	1477.43
DL8S1_S	1	3	0	1557.39
DL8S2_S	2	3	0	1637.35
DL8S3_S	3	3	0	1717.31
DL8S4_S	4	3	0	1797.26
DL8S5_S	5	3	0	1877.22
DL8S0SA1_S	0	3	1	1768.53
DL8S1SA1_S	1	3	1	1848.49
DL8S2SA1_S	2	3	1	1928.44
DL8S3SA1_S	3	3	1	2008.4
DL10S0_S	0	4	0	1856.55
DL10S1_S	1	4	0	1936.5
DL10S2_S	2	4	0	2016.46
DL10S3_S	3	4	0	2096.42
DL10S4_S	4	4	0	2176.37
DL10S5_S	5	4	0	2256.33
DL10S6_S	6	4	0	2336.29
DL10S0SA1_S	0	4	1	2147.64
DL10S1SA1_S	1	4	1	2227.6
DL10S2SA1_S	2	4	1	2307.56
DL10S3SA1_S	3	4	1	2387.51
DL10S4SA1_S	4	4	1	2467.47
DL10S5SA1_S	5	4	1	2547.43
DL12S0_S	0	5	0	2235.66
DL12S1_S	1	5	0	2315.61
DL12S2_S	2	5	0	2395.57
DL12S3_S	3	5	0	2475.53
DL12S4_S	4	5	0	2555.49
DL12S5_S	5	5	0	2635.44
DL12S6_S	6	5	0	2715.4
DL12S7_S	7	5	0	2795.36
DL12S8_S	8	5	0	2875.31
DL12S0SA1_S	0	5	1	2526.75
DL12S1SA1_S	1	5	1	2606.71
DL12S2SA1_S	2	5	1	2686.67
DL12S3SA1_S	3	5	1	2766.62
DL12S4SA1_S	4	5	1	2846.58
DL12S5SA1_S	5	5	1	2926.54
DL12S6SA1_S	6	5	1	3006.49
DL12S7SA1_S	7	5	1	3086.45
DL14S0_S	0	6	0	2614.77
DL14S1_S	1	6	0	2694.73
DL14S2_S	2	6	0	2774.68
DL14S3_S	3	6	0	2854.64
DL14S4_S	4	6	0	2934.6
DL14S5_S	5	6	0	3014.55
DL14S6_S	6	6	0	3094.51
DL14S7_S	7	6	0	3174.47
DL14S8_S	8	6	0	3254.42
DL14S9_S	9	6	0	3334.38
DL14S10_S	10	6	0	3414.34
DL14S0SA1_S	0	6	1	2905.86
DL14S1SA1_S	1	6	1	2985.82
DL14S2SA1_S	2	6	1	3065.78
DL14S3SA1_S	3	6	1	3145.74
DL14S4SA1_S	4	6	1	3225.69
DL14S5SA1_S	5	6	1	3305.65
DL14S6SA1_S	6	6	1	3385.61
DL14S7SA1_S	7	6	1	3465.56
DL14S8SA1_S	8	6	1	3545.52
DL16S0_S	0	7	0	2993.88
DL16S1_S	1	7	0	3073.84
DL16S2_S	2	7	0	3153.79
DL16S3_S	3	7	0	3233.75
DL16S4_S	4	7	0	3313.71
DL16S5_S	5	7	0	3393.66
DL16S6_S	6	7	0	3473.62
DL16S7_S	7	7	0	3553.58
DL16S8_S	8	7	0	3633.54
DL16S9_S	9	7	0	3713.49
DL16S10_S	10	7	0	3793.45
DL16S11_S	11	7	0	3873.41
DL16S12_S	12	7	0	3953.36
DL16S0SA1_S	0	7	1	3284.98
DL16S1SA1_S	1	7	1	3364.93
DL16S2SA1_S	2	7	1	3444.89
DL16S3SA1_S	3	7	1	3524.85
DL16S4SA1_S	4	7	1	3604.8
DL16S5SA1_S	5	7	1	3684.76
DL16S6SA1_S	6	7	1	3764.72
DL16S7SA1_S	7	7	1	3844.67
DL16S8SA1_S	8	7	1	3924.63
DL16S9SA1_S	9	7	1	4004.59
DL16S10SA1_S	10	7	1	4084.54
DL18S0_S	0	8	0	3372.99
DL18S1_S	1	8	0	3452.95
DL18S2_S	2	8	0	3532.91
DL18S3_S	3	8	0	3612.86
DL18S4_S	4	8	0	3692.82
DL18S5_S	5	8	0	3772.78
DL18S6_S	6	8	0	3852.73
DL18S7_S	7	8	0	3932.69
DL18S8_S	8	8	0	4012.65
DL18S9_S	9	8	0	4092.6
DL18S10_S	10	8	0	4172.56
DL18S11_S	11	8	0	4252.52
DL18S12_S	12	8	0	4332.47
DL18S13_S	13	8	0	4412.43
DL18S14_S	14	8	0	4492.39
DL20S0_S	0	9	0	3752.1
DL20S1_S	1	9	0	3832.06
DL20S2_S	2	9	0	3912.02
DL20S3_S	3	9	0	3991.97
DL20S4_S	4	9	0	4071.93
DL20S5_S	5	9	0	4151.89
DL20S6_S	6	9	0	4231.84
DL20S7_S	7	9	0	4311.8
DL20S8_S	8	9	0	4391.76
DL20S9_S	9	9	0	4471.72
DL20S10_S	10	9	0	4551.67
DL20S11_S	11	9	0	4631.63
DL20S12_S	12	9	0	4711.59
DL20S13_S	13	9	0	4791.54
DL20S14_S	14	9	0	4871.5
DL20S15_S	15	9	0	4951.46
DL22S0_S	0	10	0	4131.22
DL22S1_S	1	10	0	4211.17
DL22S2_S	2	10	0	4291.13
DL22S3_S	3	10	0	4371.09
DL22S4_S	4	10	0	4451.04
DL22S5_S	5	10	0	4531
DL22S6_S	6	10	0	4610.96
DL22S7_S	7	10	0	4690.91
DL22S8_S	8	10	0	4770.87
DL22S9_S	9	10	0	4850.83
DL22S10_S	10	10	0	4930.78
DL22S11_S	11	10	0	5010.74
DL22S12_S	12	10	0	5090.7
DL22S13_S	13	10	0	5170.65
DL22S14_S	14	10	0	5250.61
DL22S15_S	15	10	0	5330.57
DL22S16_S	16	10	0	5410.52
DL24S0_S	0	11	0	4510.33
DL24S1_S	1	11	0	4590.28
DL24S2_S	2	11	0	4670.24
DL24S3_S	3	11	0	4750.2
DL24S4_S	4	11	0	4830.15
DL24S5_S	5	11	0	4910.11
DL24S6_S	6	11	0	4990.07
DL24S7_S	7	11	0	5070.02
DL24S8_S	8	11	0	5149.98
DL24S9_S	9	11	0	5229.94
DL24S10_S	10	11	0	5309.9
DL24S11_S	11	11	0	5389.85
DL24S12_S	12	11	0	5469.81
DL24S13_S	13	11	0	5549.77
DL24S14_S	14	11	0	5629.72
DL24S15_S	15	11	0	5709.68
DL24S16_S	16	11	0	5789.64
DL24S17_S	17	11	0	5869.59
DL26S0_S	0	12	0	4889.44
DL26S1_S	1	12	0	4969.4
DL26S2_S	2	12	0	5049.35
DL26S3_S	3	12	0	5129.31
DL26S4_S	4	12	0	5209.27
DL26S5_S	5	12	0	5289.22
DL26S6_S	6	12	0	5369.18
DL26S7_S	7	12	0	5449.14
DL26S8_S	8	12	0	5529.09
DL26S9_S	9	12	0	5609.05
DL26S10_S	10	12	0	5689.01
DL26S11_S	11	12	0	5768.96
DL26S12_S	12	12	0	5848.92
DL26S13_S	13	12	0	5928.88
DL26S14_S	14	12	0	6008.83
DL26S15_S	15	12	0	6088.79
DL26S16_S	16	12	0	6168.75
DL26S17_S	17	12	0	6248.7
DL26S18_S	18	12	0	6328.66
DL3S0_SG	0	1	0	614.181
DL3S1_SG	1	1	0	694.138
DL4S0_SG	0	1	0	776.234
DL4S1_SG	1	1	0	856.19
DL4S2_SG	2	1	0	936.147
DL4S0SA1_SG	0	1	1	1067.33
DL4S1SA1_SG	1	1	1	1147.29
DL5S0_SG	0	2	0	993.292
DL5S1_SG	1	2	0	1073.25
DL5S2_SG	2	2	0	1153.21
DL6S0_SG	0	2	0	1155.35
DL6S1_SG	1	2	0	1235.3
DL6S2_SG	2	2	0	1315.26
DL6S3_SG	3	2	0	1395.22
DL6S4_SG	4	2	0	1475.17
DL6S0SA1_SG	0	2	1	1446.44
DL6S1SA1_SG	1	2	1	1526.4
DL6S2SA1_SG	2	2	1	1606.35
DL8S0_SG	0	3	0	1534.46
DL8S1_SG	1	3	0	1614.41
DL8S2_SG	2	3	0	1694.37
DL8S3_SG	3	3	0	1774.33
DL8S4_SG	4	3	0	1854.28
DL8S5_SG	5	3	0	1934.24
DL8S0SA1_SG	0	3	1	1825.55
DL8S1SA1_SG	1	3	1	1905.51
DL8S2SA1_SG	2	3	1	1985.47
DL8S3SA1_SG	3	3	1	2065.42
DL10S0_SG	0	4	0	1913.57
DL10S1_SG	1	4	0	1993.52
DL10S2_SG	2	4	0	2073.48
DL10S3_SG	3	4	0	2153.44
DL10S4_SG	4	4	0	2233.4
DL10S5_SG	5	4	0	2313.35
DL10S6_SG	6	4	0	2393.31
DL10S0SA1_SG	0	4	1	2204.66
DL10S1SA1_SG	1	4	1	2284.62
DL10S2SA1_SG	2	4	1	2364.58
DL10S3SA1_SG	3	4	1	2444.53
DL10S4SA1_SG	4	4	1	2524.49
DL10S5SA1_SG	5	4	1	2604.45
DL12S0_SG	0	5	0	2292.68
DL12S1_SG	1	5	0	2372.64
DL12S2_SG	2	5	0	2452.59
DL12S3_SG	3	5	0	2532.55
DL12S4_SG	4	5	0	2612.51
DL12S5_SG	5	5	0	2692.46
DL12S6_SG	6	5	0	2772.42
DL12S7_SG	7	5	0	2852.38
DL12S8_SG	8	5	0	2932.33
DL12S0SA1_SG	0	5	1	2583.77
DL12S1SA1_SG	1	5	1	2663.73
DL12S2SA1_SG	2	5	1	2743.69
DL12S3SA1_SG	3	5	1	2823.65
DL12S4SA1_SG	4	5	1	2903.6
DL12S5SA1_SG	5	5	1	2983.56
DL12S6SA1_SG	6	5	1	3063.52
DL12S7SA1_SG	7	5	1	3143.47
DL14S0_SG	0	6	0	2671.79
DL14S1_SG	1	6	0	2751.75
DL14S2_SG	2	6	0	2831.7
DL14S3_SG	3	6	0	2911.66
DL14S4_SG	4	6	0	2991.62
DL14S5_SG	5	6	0	3071.57
DL14S6_SG	6	6	0	3151.53
DL14S7_SG	7	6	0	3231.49
DL14S8_SG	8	6	0	3311.45
DL14S9_SG	9	6	0	3391.4
DL14S10_SG	10	6	0	3471.36
DL14S0SA1_SG	0	6	1	2962.89
DL14S1SA1_SG	1	6	1	3042.84
DL14S2SA1_SG	2	6	1	3122.8
DL14S3SA1_SG	3	6	1	3202.76
DL14S4SA1_SG	4	6	1	3282.71
DL14S5SA1_SG	5	6	1	3362.67
DL14S6SA1_SG	6	6	1	3442.63
DL14S7SA1_SG	7	6	1	3522.58
DL14S8SA1_SG	8	6	1	3602.54
DL16S0_SG	0	7	0	3050.9
DL16S1_SG	1	7	0	3130.86
DL16S2_SG	2	7	0	3210.82
DL16S3_SG	3	7	0	3290.77
DL16S4_SG	4	7	0	3370.73
DL16S5_SG	5	7	0	3450.69
DL16S6_SG	6	7	0	3530.64
DL16S7_SG	7	7	0	3610.6
DL16S8_SG	8	7	0	3690.56
DL16S9_SG	9	7	0	3770.51
DL16S10_SG	10	7	0	3850.47
DL16S11_SG	11	7	0	3930.43
DL16S12_SG	12	7	0	4010.38
DL16S0SA1_SG	0	7	1	3342
DL16S1SA1_SG	1	7	1	3421.95
DL16S2SA1_SG	2	7	1	3501.91
DL16S3SA1_SG	3	7	1	3581.87
DL16S4SA1_SG	4	7	1	3661.83
DL16S5SA1_SG	5	7	1	3741.78
DL16S6SA1_SG	6	7	1	3821.74
DL16S7SA1_SG	7	7	1	3901.7
DL16S8SA1_SG	8	7	1	3981.65
DL16S9SA1_SG	9	7	1	4061.61
DL16S10SA1_SG	10	7	1	4141.57
DL18S0_SG	0	8	0	3430.01
DL18S1_SG	1	8	0	3509.97
DL18S2_SG	2	8	0	3589.93
DL18S3_SG	3	8	0	3669.88
DL18S4_SG	4	8	0	3749.84
DL18S5_SG	5	8	0	3829.8
DL18S6_SG	6	8	0	3909.75
DL18S7_SG	7	8	0	3989.71
DL18S8_SG	8	8	0	4069.67
DL18S9_SG	9	8	0	4149.63
DL18S10_SG	10	8	0	4229.58
DL18S11_SG	11	8	0	4309.54
DL18S12_SG	12	8	0	4389.5
DL18S13_SG	13	8	0	4469.45
DL18S14_SG	14	8	0	4549.41
DL20S0_SG	0	9	0	3809.13
DL20S1_SG	1	9	0	3889.08
DL20S2_SG	2	9	0	3969.04
DL20S3_SG	3	9	0	4049
DL20S4_SG	4	9	0	4128.95
DL20S5_SG	5	9	0	4208.91
DL20S6_SG	6	9	0	4288.87
DL20S7_SG	7	9	0	4368.82
DL20S8_SG	8	9	0	4448.78
DL20S9_SG	9	9	0	4528.74
DL20S10_SG	10	9	0	4608.69
DL20S11_SG	11	9	0	4688.65
DL20S12_SG	12	9	0	4768.61
DL20S13_SG	13	9	0	4848.56
DL20S14_SG	14	9	0	4928.52
DL20S15_SG	15	9	0	5008.48
DL22S0_SG	0	10	0	4188.24
DL22S1_SG	1	10	0	4268.19
DL22S2_SG	2	10	0	4348.15
DL22S3_SG	3	10	0	4428.11
DL22S4_SG	4	10	0	4508.06
DL22S5_SG	5	10	0	4588.02
DL22S6_SG	6	10	0	4667.98
DL22S7_SG	7	10	0	4747.93
DL22S8_SG	8	10	0	4827.89
DL22S9_SG	9	10	0	4907.85
DL22S10_SG	10	10	0	4987.81
DL22S11_SG	11	10	0	5067.76
DL22S12_SG	12	10	0	5147.72
DL22S13_SG	13	10	0	5227.68
DL22S14_SG	14	10	0	5307.63
DL22S15_SG	15	10	0	5387.59
DL22S16_SG	16	10	0	5467.55
DL24S0_SG	0	11	0	4567.35
DL24S1_SG	1	11	0	4647.31
DL24S2_SG	2	11	0	4727.26
DL24S3_SG	3	11	0	4807.22
DL24S4_SG	4	11	0	4887.18
DL24S5_SG	5	11	0	4967.13
DL24S6_SG	6	11	0	5047.09
DL24S7_SG	7	11	0	5127.05
DL24S8_SG	8	11	0	5207
DL24S9_SG	9	11	0	5286.96
DL24S10_SG	10	11	0	5366.92
DL24S11_SG	11	11	0	5446.87
DL24S12_SG	12	11	0	5526.83
DL24S13_SG	13	11	0	5606.79
DL24S14_SG	14	11	0	5686.74
DL24S15_SG	15	11	0	5766.7
DL24S16_SG	16	11	0	5846.66
DL24S17_SG	17	11	0	5926.61
DL26S0_SG	0	12	0	4946.46
DL26S1_SG	1	12	0	5026.42
DL26S2_SG	2	12	0	5106.37
DL26S3_SG	3	12	0	5186.33
DL26S4_SG	4	12	0	5266.29
DL26S5_SG	5	12	0	5346.24
DL26S6_SG	6	12	0	5426.2
DL26S7_SG	7	12	0	5506.16
DL26S8_SG	8	12	0	5586.11
DL26S9_SG	9	12	0	5666.07
DL26S10_SG	10	12	0	5746.03
DL26S11_SG	11	12	0	5825.98
DL26S12_SG	12	12	0	5905.94
DL26S13_SG	13	12	0	5985.9
DL26S14_SG	14	12	0	6065.86
DL26S15_SG	15	12	0	6145.81
DL26S16_SG	16	12	0	6225.77
DL26S17_SG	17	12	0	6305.73
DL26S18_SG	18	12	0	6385.68
DL3S0_SA	0	1	0	628.196
DL3S1_SA	1	1	0	708.153
DL4S0_SA	0	1	0	790.249
DL4S1_SA	1	1	0	870.206
DL4S2_SA	2	1	0	950.163
DL4S0SA1_SA	0	1	1	1081.34
DL4S1SA1_SA	1	1	1	1161.3
DL5S0_SA	0	2	0	1007.31
DL5S1_SA	1	2	0	1087.26
DL5S2_SA	2	2	0	1167.22
DL6S0_SA	0	2	0	1169.36
DL6S1_SA	1	2	0	1249.32
DL6S2_SA	2	2	0	1329.27
DL6S3_SA	3	2	0	1409.23
DL6S4_SA	4	2	0	1489.19
DL6S0SA1_SA	0	2	1	1460.46
DL6S1SA1_SA	1	2	1	1540.41
DL6S2SA1_SA	2	2	1	1620.37
DL8S0_SA	0	3	0	1548.47
DL8S1_SA	1	3	0	1628.43
DL8S2_SA	2	3	0	1708.39
DL8S3_SA	3	3	0	1788.34
DL8S4_SA	4	3	0	1868.3
DL8S5_SA	5	3	0	1948.26
DL8S0SA1_SA	0	3	1	1839.57
DL8S1SA1_SA	1	3	1	1919.52
DL8S2SA1_SA	2	3	1	1999.48
DL8S3SA1_SA	3	3	1	2079.44
DL10S0_SA	0	4	0	1927.58
DL10S1_SA	1	4	0	2007.54
DL10S2_SA	2	4	0	2087.5
DL10S3_SA	3	4	0	2167.45
DL10S4_SA	4	4	0	2247.41
DL10S5_SA	5	4	0	2327.37
DL10S6_SA	6	4	0	2407.32
DL10S0SA1_SA	0	4	1	2218.68
DL10S1SA1_SA	1	4	1	2298.64
DL10S2SA1_SA	2	4	1	2378.59
DL10S3SA1_SA	3	4	1	2458.55
DL10S4SA1_SA	4	4	1	2538.51
DL10S5SA1_SA	5	4	1	2618.46
DL12S0_SA	0	5	0	2306.7
DL12S1_SA	1	5	0	2386.65
DL12S2_SA	2	5	0	2466.61
DL12S3_SA	3	5	0	2546.57
DL12S4_SA	4	5	0	2626.52
DL12S5_SA	5	5	0	2706.48
DL12S6_SA	6	5	0	2786.44
DL12S7_SA	7	5	0	2866.39
DL12S8_SA	8	5	0	2946.35
DL12S0SA1_SA	0	5	1	2597.79
DL12S1SA1_SA	1	5	1	2677.75
DL12S2SA1_SA	2	5	1	2757.7
DL12S3SA1_SA	3	5	1	2837.66
DL12S4SA1_SA	4	5	1	2917.62
DL12S5SA1_SA	5	5	1	2997.57
DL12S6SA1_SA	6	5	1	3077.53
DL12S7SA1_SA	7	5	1	3157.49
DL14S0_SA	0	6	0	2685.81
DL14S1_SA	1	6	0	2765.76
DL14S2_SA	2	6	0	2845.72
DL14S3_SA	3	6	0	2925.68
DL14S4_SA	4	6	0	3005.63
DL14S5_SA	5	6	0	3085.59
DL14S6_SA	6	6	0	3165.55
DL14S7_SA	7	6	0	3245.5
DL14S8_SA	8	6	0	3325.46
DL14S9_SA	9	6	0	3405.42
DL14S10_SA	10	6	0	3485.37
DL14S0SA1_SA	0	6	1	2976.9
DL14S1SA1_SA	1	6	1	3056.86
DL14S2SA1_SA	2	6	1	3136.82
DL14S3SA1_SA	3	6	1	3216.77
DL14S4SA1_SA	4	6	1	3296.73
DL14S5SA1_SA	5	6	1	3376.69
DL14S6SA1_SA	6	6	1	3456.64
DL14S7SA1_SA	7	6	1	3536.6
DL14S8SA1_SA	8	6	1	3616.56
DL16S0_SA	0	7	0	3064.92
DL16S1_SA	1	7	0	3144.87
DL16S2_SA	2	7	0	3224.83
DL16S3_SA	3	7	0	3304.79
DL16S4_SA	4	7	0	3384.75
DL16S5_SA	5	7	0	3464.7
DL16S6_SA	6	7	0	3544.66
DL16S7_SA	7	7	0	3624.62
DL16S8_SA	8	7	0	3704.57
DL16S9_SA	9	7	0	3784.53
DL16S10_SA	10	7	0	3864.49
DL16S11_SA	11	7	0	3944.44
DL16S12_SA	12	7	0	4024.4
DL16S0SA1_SA	0	7	1	3356.01
DL16S1SA1_SA	1	7	1	3435.97
DL16S2SA1_SA	2	7	1	3515.93
DL16S3SA1_SA	3	7	1	3595.88
DL16S4SA1_SA	4	7	1	3675.84
DL16S5SA1_SA	5	7	1	3755.8
DL16S6SA1_SA	6	7	1	3835.75
DL16S7SA1_SA	7	7	1	3915.71
DL16S8SA1_SA	8	7	1	3995.67
DL16S9SA1_SA	9	7	1	4075.62
DL16S10SA1_SA	10	7	1	4155.58
DL18S0_SA	0	8	0	3444.03
DL18S1_SA	1	8	0	3523.99
DL18S2_SA	2	8	0	3603.94
DL18S3_SA	3	8	0	3683.9
DL18S4_SA	4	8	0	3763.86
DL18S5_SA	5	8	0	3843.81
DL18S6_SA	6	8	0	3923.77
DL18S7_SA	7	8	0	4003.73
DL18S8_SA	8	8	0	4083.68
DL18S9_SA	9	8	0	4163.64
DL18S10_SA	10	8	0	4243.6
DL18S11_SA	11	8	0	4323.55
DL18S12_SA	12	8	0	4403.51
DL18S13_SA	13	8	0	4483.47
DL18S14_SA	14	8	0	4563.42
DL20S0_SA	0	9	0	3823.14
DL20S1_SA	1	9	0	3903.1
DL20S2_SA	2	9	0	3983.05
DL20S3_SA	3	9	0	4063.01
DL20S4_SA	4	9	0	4142.97
DL20S5_SA	5	9	0	4222.93
DL20S6_SA	6	9	0	4302.88
DL20S7_SA	7	9	0	4382.84
DL20S8_SA	8	9	0	4462.8
DL20S9_SA	9	9	0	4542.75
DL20S10_SA	10	9	0	4622.71
DL20S11_SA	11	9	0	4702.67
DL20S12_SA	12	9	0	4782.62
DL20S13_SA	13	9	0	4862.58
DL20S14_SA	14	9	0	4942.54
DL20S15_SA	15	9	0	5022.49
DL22S0_SA	0	10	0	4202.25
DL22S1_SA	1	10	0	4282.21
DL22S2_SA	2	10	0	4362.17
DL22S3_SA	3	10	0	4442.12
DL22S4_SA	4	10	0	4522.08
DL22S5_SA	5	10	0	4602.04
DL22S6_SA	6	10	0	4681.99
DL22S7_SA	7	10	0	4761.95
DL22S8_SA	8	10	0	4841.91
DL22S9_SA	9	10	0	4921.86
DL22S10_SA	10	10	0	5001.82
DL22S11_SA	11	10	0	5081.78
DL22S12_SA	12	10	0	5161.73
DL22S13_SA	13	10	0	5241.69
DL22S14_SA	14	10	0	5321.65
DL22S15_SA	15	10	0	5401.6
DL22S16_SA	16	10	0	5481.56
DL24S0_SA	0	11	0	4581.36
DL24S1_SA	1	11	0	4661.32
DL24S2_SA	2	11	0	4741.28
DL24S3_SA	3	11	0	4821.23
DL24S4_SA	4	11	0	4901.19
DL24S5_SA	5	11	0	4981.15
DL24S6_SA	6	11	0	5061.1
DL24S7_SA	7	11	0	5141.06
DL24S8_SA	8	11	0	5221.02
DL24S9_SA	9	11	0	5300.98
DL24S10_SA	10	11	0	5380.93
DL24S11_SA	11	11	0	5460.89
DL24S12_SA	12	11	0	5540.85
DL24S13_SA	13	11	0	5620.8
DL24S14_SA	14	11	0	5700.76
DL24S15_SA	15	11	0	5780.72
DL24S16_SA	16	11	0	5860.67
DL24S17_SA	17	11	0	5940.63
DL26S0_SA	0	12	0	4960.48
DL26S1_SA	1	12	0	5040.43
DL26S2_SA	2	12	0	5120.39
DL26S3_SA	3	12	0	5200.35
DL26S4_SA	4	12	0	5280.3
DL26S5_SA	5	12	0	5360.26
DL26S6_SA	6	12	0	5440.22
DL26S7_SA	7	12	0	5520.17
DL26S8_SA	8	12	0	5600.13
DL26S9_SA	9	12	0	5680.09
DL26S10_SA	10	12	0	5760.04
DL26S11_SA	11	12	0	5840
DL26S12_SA	12	12	0	5919.96
DL26S13_SA	13	12	0	5999.91
DL26S14_SA	14	12	0	6079.87
DL26S15_SA	15	12	0	6159.83
DL26S16_SA	16	12	0	6239.78
DL26S17_SA	17	12	0	6319.74
DL26S18_SA	18	12	0	6399.7
DL3S0_SAN	0	1	0	742.239
DL3S1_SAN	1	1	0	822.196
DL4S0_SAN	0	1	0	904.292
DL4S1_SAN	1	1	0	984.249
DL4S2_SAN	2	1	0	1064.21
DL4S0SA1_SAN	0	1	1	1195.39
DL4S1SA1_SAN	1	1	1	1275.34
DL5S0_SAN	0	2	0	1121.35
DL5S1_SAN	1	2	0	1201.31
DL5S2_SAN	2	2	0	1281.26
DL6S0_SAN	0	2	0	1283.4
DL6S1_SAN	1	2	0	1363.36
DL6S2_SAN	2	2	0	1443.32
DL6S3_SAN	3	2	0	1523.27
DL6S4_SAN	4	2	0	1603.23
DL6S0SA1_SAN	0	2	1	1574.5
DL6S1SA1_SAN	1	2	1	1654.46
DL6S2SA1_SAN	2	2	1	1734.41
DL8S0_SAN	0	3	0	1662.52
DL8S1_SAN	1	3	0	1742.47
DL8S2_SAN	2	3	0	1822.43
DL8S3_SAN	3	3	0	1902.39
DL8S4_SAN	4	3	0	1982.34
DL8S5_SAN	5	3	0	2062.3
DL8S0SA1_SAN	0	3	1	1953.61
DL8S1SA1_SAN	1	3	1	2033.57
DL8S2SA1_SAN	2	3	1	2113.52
DL8S3SA1_SAN	3	3	1	2193.48
DL10S0_SAN	0	4	0	2041.63
DL10S1_SAN	1	4	0	2121.58
DL10S2_SAN	2	4	0	2201.54
DL10S3_SAN	3	4	0	2281.5
DL10S4_SAN	4	4	0	2361.45
DL10S5_SAN	5	4	0	2441.41
DL10S6_SAN	6	4	0	2521.37
DL10S0SA1_SAN	0	4	1	2332.72
DL10S1SA1_SAN	1	4	1	2412.68
DL10S2SA1_SAN	2	4	1	2492.64
DL10S3SA1_SAN	3	4	1	2572.59
DL10S4SA1_SAN	4	4	1	2652.55
DL10S5SA1_SAN	5	4	1	2732.51
DL12S0_SAN	0	5	0	2420.74
DL12S1_SAN	1	5	0	2500.69
DL12S2_SAN	2	5	0	2580.65
DL12S3_SAN	3	5	0	2660.61
DL12S4_SAN	4	5	0	2740.57
DL12S5_SAN	5	5	0	2820.52
DL12S6_SAN	6	5	0	2900.48
DL12S7_SAN	7	5	0	2980.44
DL12S8_SAN	8	5	0	3060.39
DL12S0SA1_SAN	0	5	1	2711.83
DL12S1SA1_SAN	1	5	1	2791.79
DL12S2SA1_SAN	2	5	1	2871.75
DL12S3SA1_SAN	3	5	1	2951.7
DL12S4SA1_SAN	4	5	1	3031.66
DL12S5SA1_SAN	5	5	1	3111.62
DL12S6SA1_SAN	6	5	1	3191.57
DL12S7SA1_SAN	7	5	1	3271.53
DL14S0_SAN	0	6	0	2799.85
DL14S1_SAN	1	6	0	2879.81
DL14S2_SAN	2	6	0	2959.76
DL14S3_SAN	3	6	0	3039.72
DL14S4_SAN	4	6	0	3119.68
DL14S5_SAN	5	6	0	3199.63
DL14S6_SAN	6	6	0	3279.59
DL14S7_SAN	7	6	0	3359.55
DL14S8_SAN	8	6	0	3439.5
DL14S9_SAN	9	6	0	3519.46
DL14S10_SAN	10	6	0	3599.42
DL14S0SA1_SAN	0	6	1	3090.94
DL14S1SA1_SAN	1	6	1	3170.9
DL14S2SA1_SAN	2	6	1	3250.86
DL14S3SA1_SAN	3	6	1	3330.82
DL14S4SA1_SAN	4	6	1	3410.77
DL14S5SA1_SAN	5	6	1	3490.73
DL14S6SA1_SAN	6	6	1	3570.69
DL14S7SA1_SAN	7	6	1	3650.64
DL14S8SA1_SAN	8	6	1	3730.6
DL16S0_SAN	0	7	0	3178.96
DL16S1_SAN	1	7	0	3258.92
DL16S2_SAN	2	7	0	3338.87
DL16S3_SAN	3	7	0	3418.83
DL16S4_SAN	4	7	0	3498.79
DL16S5_SAN	5	7	0	3578.74
DL16S6_SAN	6	7	0	3658.7
DL16S7_SAN	7	7	0	3738.66
DL16S8_SAN	8	7	0	3818.62
DL16S9_SAN	9	7	0	3898.57
DL16S10_SAN	10	7	0	3978.53
DL16S11_SAN	11	7	0	4058.49
DL16S12_SAN	12	7	0	4138.44
DL16S0SA1_SAN	0	7	1	3470.06
DL16S1SA1_SAN	1	7	1	3550.01
DL16S2SA1_SAN	2	7	1	3629.97
DL16S3SA1_SAN	3	7	1	3709.93
DL16S4SA1_SAN	4	7	1	3789.88
DL16S5SA1_SAN	5	7	1	3869.84
DL16S6SA1_SAN	6	7	1	3949.8
DL16S7SA1_SAN	7	7	1	4029.75
DL16S8SA1_SAN	8	7	1	4109.71
DL16S9SA1_SAN	9	7	1	4189.67
DL16S10SA1_SAN	10	7	1	4269.62
DL18S0_SAN	0	8	0	3558.07
DL18S1_SAN	1	8	0	3638.03
DL18S2_SAN	2	8	0	3717.99
DL18S3_SAN	3	8	0	3797.94
DL18S4_SAN	4	8	0	3877.9
DL18S5_SAN	5	8	0	3957.86
DL18S6_SAN	6	8	0	4037.81
DL18S7_SAN	7	8	0	4117.77
DL18S8_SAN	8	8	0	4197.73
DL18S9_SAN	9	8	0	4277.68
DL18S10_SAN	10	8	0	4357.64
DL18S11_SAN	11	8	0	4437.6
DL18S12_SAN	12	8	0	4517.55
DL18S13_SAN	13	8	0	4597.51
DL18S14_SAN	14	8	0	4677.47
DL20S0_SAN	0	9	0	3937.18
DL20S1_SAN	1	9	0	4017.14
DL20S2_SAN	2	9	0	4097.1
DL20S3_SAN	3	9	0	4177.05
DL20S4_SAN	4	9	0	4257.01
DL20S5_SAN	5	9	0	4336.97
DL20S6_SAN	6	9	0	4416.92
DL20S7_SAN	7	9	0	4496.88
DL20S8_SAN	8	9	0	4576.84
DL20S9_SAN	9	9	0	4656.8
DL20S10_SAN	10	9	0	4736.75
DL20S11_SAN	11	9	0	4816.71
DL20S12_SAN	12	9	0	4896.67
DL20S13_SAN	13	9	0	4976.62
DL20S14_SAN	14	9	0	5056.58
DL20S15_SAN	15	9	0	5136.54
DL22S0_SAN	0	10	0	4316.3
DL22S1_SAN	1	10	0	4396.25
DL22S2_SAN	2	10	0	4476.21
DL22S3_SAN	3	10	0	4556.17
DL22S4_SAN	4	10	0	4636.12
DL22S5_SAN	5	10	0	4716.08
DL22S6_SAN	6	10	0	4796.04
DL22S7_SAN	7	10	0	4875.99
DL22S8_SAN	8	10	0	4955.95
DL22S9_SAN	9	10	0	5035.91
DL22S10_SAN	10	10	0	5115.86
DL22S11_SAN	11	10	0	5195.82
DL22S12_SAN	12	10	0	5275.78
DL22S13_SAN	13	10	0	5355.73
DL22S14_SAN	14	10	0	5435.69
DL22S15_SAN	15	10	0	5515.65
DL22S16_SAN	16	10	0	5595.6
DL24S0_SAN	0	11	0	4695.41
DL24S1_SAN	1	11	0	4775.36
DL24S2_SAN	2	11	0	4855.32
DL24S3_SAN	3	11	0	4935.28
DL24S4_SAN	4	11	0	5015.23
DL24S5_SAN	5	11	0	5095.19
DL24S6_SAN	6	11	0	5175.15
DL24S7_SAN	7	11	0	5255.1
DL24S8_SAN	8	11	0	5335.06
DL24S9_SAN	9	11	0	5415.02
DL24S10_SAN	10	11	0	5494.98
DL24S11_SAN	11	11	0	5574.93
DL24S12_SAN	12	11	0	5654.89
DL24S13_SAN	13	11	0	5734.85
DL24S14_SAN	14	11	0	5814.8
DL24S15_SAN	15	11	0	5894.76
DL24S16_SAN	16	11	0	5974.72
DL24S17_SAN	17	11	0	6054.67
DL26S0_SAN	0	12	0	5074.52
DL26S1_SAN	1	12	0	5154.48
DL26S2_SAN	2	12	0	5234.43
DL26S3_SAN	3	12	0	5314.39
DL26S4_SAN	4	12	0	5394.35
DL26S5_SAN	5	12	0	5474.3
DL26S6_SAN	6	12	0	5554.26
DL26S7_SAN	7	12	0	5634.22
DL26S8_SAN	8	12	0	5714.17
DL26S9_SAN	9	12	0	5794.13
DL26S10_SAN	10	12	0	5874.09
DL26S11_SAN	11	12	0	5954.04
DL26S12_SAN	12	12	0	6034
DL26S13_SAN	13	12	0	6113.96
DL26S14_SAN	14	12	0	6193.91
DL26S15_SAN	15	12	0	6273.87
DL26S16_SAN	16	12	0	6353.83
DL26S17_SAN	17	12	0	6433.78
DL26S18_SAN	18	12	0	6513.74
DL3S0_EGS	0	1	0	743.223
DL3S1_EGS	1	1	0	823.18
DL4S0_EGS	0	1	0	905.276
DL4S1_EGS	1	1	0	985.233
DL4S2_EGS	2	1	0	1065.19
DL4S0SA1_EGS	0	1	1	1196.37
DL4S1SA1_EGS	1	1	1	1276.33
DL5S0_EGS	0	2	0	1122.33
DL5S1_EGS	1	2	0	1202.29
DL5S2_EGS	2	2	0	1282.25
DL6S0_EGS	0	2	0	1284.39
DL6S1_EGS	1	2	0	1364.34
DL6S2_EGS	2	2	0	1444.3
DL6S3_EGS	3	2	0	1524.26
DL6S4_EGS	4	2	0	1604.21
DL6S0SA1_EGS	0	2	1	1575.48
DL6S1SA1_EGS	1	2	1	1655.44
DL6S2SA1_EGS	2	2	1	1735.4
DL8S0_EGS	0	3	0	1663.5
DL8S1_EGS	1	3	0	1743.46
DL8S2_EGS	2	3	0	1823.41
DL8S3_EGS	3	3	0	1903.37
DL8S4_EGS	4	3	0	1983.33
DL8S5_EGS	5	3	0	2063.28
DL8S0SA1_EGS	0	3	1	1954.59
DL8S1SA1_EGS	1	3	1	2034.55
DL8S2SA1_EGS	2	3	1	2114.51
DL8S3SA1_EGS	3	3	1	2194.46
DL10S0_EGS	0	4	0	2042.61
DL10S1_EGS	1	4	0	2122.57
DL10S2_EGS	2	4	0	2202.52
DL10S3_EGS	3	4	0	2282.48
DL10S4_EGS	4	4	0	2362.44
DL10S5_EGS	5	4	0	2442.39
DL10S6_EGS	6	4	0	2522.35
DL10S0SA1_EGS	0	4	1	2333.71
DL10S1SA1_EGS	1	4	1	2413.66
DL10S2SA1_EGS	2	4	1	2493.62
DL10S3SA1_EGS	3	4	1	2573.58
DL10S4SA1_EGS	4	4	1	2653.53
DL10S5SA1_EGS	5	4	1	2733.49
DL12S0_EGS	0	5	0	2421.72
DL12S1_EGS	1	5	0	2501.68
DL12S2_EGS	2	5	0	2581.64
DL12S3_EGS	3	5	0	2661.59
DL12S4_EGS	4	5	0	2741.55
DL12S5_EGS	5	5	0	2821.51
DL12S6_EGS	6	5	0	2901.46
DL12S7_EGS	7	5	0	2981.42
DL12S8_EGS	8	5	0	3061.38
DL12S0SA1_EGS	0	5	1	2712.82
DL12S1SA1_EGS	1	5	1	2792.77
DL12S2SA1_EGS	2	5	1	2872.73
DL12S3SA1_EGS	3	5	1	2952.69
DL12S4SA1_EGS	4	5	1	3032.64
DL12S5SA1_EGS	5	5	1	3112.6
DL12S6SA1_EGS	6	5	1	3192.56
DL12S7SA1_EGS	7	5	1	3272.52
DL14S0_EGS	0	6	0	2800.83
DL14S1_EGS	1	6	0	2880.79
DL14S2_EGS	2	6	0	2960.75
DL14S3_EGS	3	6	0	3040.7
DL14S4_EGS	4	6	0	3120.66
DL14S5_EGS	5	6	0	3200.62
DL14S6_EGS	6	6	0	3280.57
DL14S7_EGS	7	6	0	3360.53
DL14S8_EGS	8	6	0	3440.49
DL14S9_EGS	9	6	0	3520.44
DL14S10_EGS	10	6	0	3600.4
DL14S0SA1_EGS	0	6	1	3091.93
DL14S1SA1_EGS	1	6	1	3171.89
DL14S2SA1_EGS	2	6	1	3251.84
DL14S3SA1_EGS	3	6	1	3331.8
DL14S4SA1_EGS	4	6	1	3411.76
DL14S5SA1_EGS	5	6	1	3491.71
DL14S6SA1_EGS	6	6	1	3571.67
DL14S7SA1_EGS	7	6	1	3651.63
DL14S8SA1_EGS	8	6	1	3731.58
DL16S0_EGS	0	7	0	3179.95
DL16S1_EGS	1	7	0	3259.9
DL16S2_EGS	2	7	0	3339.86
DL16S3_EGS	3	7	0	3419.82
DL16S4_EGS	4	7	0	3499.77
DL16S5_EGS	5	7	0	3579.73
DL16S6_EGS	6	7	0	3659.69
DL16S7_EGS	7	7	0	3739.64
DL16S8_EGS	8	7	0	3819.6
DL16S9_EGS	9	7	0	3899.56
DL16S10_EGS	10	7	0	3979.51
DL16S11_EGS	11	7	0	4059.47
DL16S12_EGS	12	7	0	4139.43
DL16S0SA1_EGS	0	7	1	3471.04
DL16S1SA1_EGS	1	7	1	3551
DL16S2SA1_EGS	2	7	1	3630.95
DL16S3SA1_EGS	3	7	1	3710.91
DL16S4SA1_EGS	4	7	1	3790.87
DL16S5SA1_EGS	5	7	1	3870.82
DL16S6SA1_EGS	6	7	1	3950.78
DL16S7SA1_EGS	7	7	1	4030.74
DL16S8SA1_EGS	8	7	1	4110.69
DL16S9SA1_EGS	9	7	1	4190.65
DL16S10SA1_EGS	10	7	1	4270.61
DL18S0_EGS	0	8	0	3559.06
DL18S1_EGS	1	8	0	3639.01
DL18S2_EGS	2	8	0	3718.97
DL18S3_EGS	3	8	0	3798.93
DL18S4_EGS	4	8	0	3878.88
DL18S5_EGS	5	8	0	3958.84
DL18S6_EGS	6	8	0	4038.8
DL18S7_EGS	7	8	0	4118.75
DL18S8_EGS	8	8	0	4198.71
DL18S9_EGS	9	8	0	4278.67
DL18S10_EGS	10	8	0	4358.62
DL18S11_EGS	11	8	0	4438.58
DL18S12_EGS	12	8	0	4518.54
DL18S13_EGS	13	8	0	4598.49
DL18S14_EGS	14	8	0	4678.45
DL20S0_EGS	0	9	0	3938.17
DL20S1_EGS	1	9	0	4018.12
DL20S2_EGS	2	9	0	4098.08
DL20S3_EGS	3	9	0	4178.04
DL20S4_EGS	4	9	0	4258
DL20S5_EGS	5	9	0	4337.95
DL20S6_EGS	6	9	0	4417.91
DL20S7_EGS	7	9	0	4497.87
DL20S8_EGS	8	9	0	4577.82
DL20S9_EGS	9	9	0	4657.78
DL20S10_EGS	10	9	0	4737.74
DL20S11_EGS	11	9	0	4817.69
DL20S12_EGS	12	9	0	4897.65
DL20S13_EGS	13	9	0	4977.61
DL20S14_EGS	14	9	0	5057.56
DL20S15_EGS	15	9	0	5137.52
DL22S0_EGS	0	10	0	4317.28
DL22S1_EGS	1	10	0	4397.24
DL22S2_EGS	2	10	0	4477.19
DL22S3_EGS	3	10	0	4557.15
DL22S4_EGS	4	10	0	4637.11
DL22S5_EGS	5	10	0	4717.06
DL22S6_EGS	6	10	0	4797.02
DL22S7_EGS	7	10	0	4876.98
DL22S8_EGS	8	10	0	4956.93
DL22S9_EGS	9	10	0	5036.89
DL22S10_EGS	10	10	0	5116.85
DL22S11_EGS	11	10	0	5196.8
DL22S12_EGS	12	10	0	5276.76
DL22S13_EGS	13	10	0	5356.72
DL22S14_EGS	14	10	0	5436.67
DL22S15_EGS	15	10	0	5516.63
DL22S16_EGS	16	10	0	5596.59
DL24S0_EGS	0	11	0	4696.39
DL24S1_EGS	1	11	0	4776.35
DL24S2_EGS	2	11	0	4856.3
DL24S3_EGS	3	11	0	4936.26
DL24S4_EGS	4	11	0	5016.22
DL24S5_EGS	5	11	0	5096.18
DL24S6_EGS	6	11	0	5176.13
DL24S7_EGS	7	11	0	5256.09
DL24S8_EGS	8	11	0	5336.05
DL24S9_EGS	9	11	0	5416
DL24S10_EGS	10	11	0	5495.96
DL24S11_EGS	11	11	0	5575.92
DL24S12_EGS	12	11	0	5655.87
DL24S13_EGS	13	11	0	5735.83
DL24S14_EGS	14	11	0	5815.79
DL24S15_EGS	15	11	0	5895.74
DL24S16_EGS	16	11	0	5975.7
DL24S17_EGS	17	11	0	6055.66
DL26S0_EGS	0	12	0	5075.5
DL26S1_EGS	1	12	0	5155.46
DL26S2_EGS	2	12	0	5235.42
DL26S3_EGS	3	12	0	5315.37
DL26S4_EGS	4	12	0	5395.33
DL26S5_EGS	5	12	0	5475.29
DL26S6_EGS	6	12	0	5555.24
DL26S7_EGS	7	12	0	5635.2
DL26S8_EGS	8	12	0	5715.16
DL26S9_EGS	9	12	0	5795.11
DL26S10_EGS	10	12	0	5875.07
DL26S11_EGS	11	12	0	5955.03
DL26S12_EGS	12	12	0	6034.98
DL26S13_EGS	13	12	0	6114.94
DL26S14_EGS	14	12	0	6194.9
DL26S15_EGS	15	12	0	6274.85
DL26S16_EGS	16	12	0	6354.81
DL26S17_EGS	17	12	0	6434.77
DL26S18_EGS	18	12	0	6514.73
DL4S0_EEGS	0	1	0	1034.32
DL4S1_EEGS	1	1	0	1114.28
DL4S2_EEGS	2	1	0	1194.23
DL4S0SA1_EEGS	0	1	1	1325.41
DL4S1SA1_EEGS	1	1	1	1405.37

## Sheet: Intact GAGs
Glycan structure	Sulfate	HexA	NeuAc	Monoisotopic mass
L7S0_S	0	2	0	1319.41
L7S1_S	1	2	0	1399.37
L7S2_S	2	2	0	1479.33
L7S3_S	3	2	0	1559.28
L7S4_S	4	2	0	1639.24
L8S0_S	0	3	0	1495.45
L8S1_S	1	3	0	1575.4
L8S2_S	2	3	0	1655.36
L8S3_S	3	3	0	1735.32
L8S4_S	4	3	0	1815.27
L9S1_S	1	3	0	1778.48
L9S2_S	2	3	0	1858.44
L9S3_S	3	3	0	1938.4
L9S4_S	4	3	0	2018.35
L9S5_S	5	3	0	2098.31
L10S1_S	1	4	0	1954.51
L10S2_S	2	4	0	2034.47
L10S3_S	3	4	0	2114.43
L10S4_S	4	4	0	2194.38
L10S5_S	5	4	0	2274.34
L11S2_S	2	4	0	2237.55
L11S3_S	3	4	0	2317.51
L11S4_S	4	4	0	2397.46
L11S5_S	5	4	0	2477.42
L11S6_S	6	4	0	2557.38
L12S2_S	2	5	0	2413.58
L12S3_S	3	5	0	2493.54
L12S4_S	4	5	0	2573.5
L12S5_S	5	5	0	2653.45
L12S6_S	6	5	0	2733.41
L13S3_S	3	5	0	2696.62
L13S4_S	4	5	0	2776.58
L13S5_S	5	5	0	2856.53
L13S6_S	6	5	0	2936.49
L13S7_S	7	5	0	3016.45
L14S3_S	3	6	0	2872.65
L14S4_S	4	6	0	2952.61
L14S5_S	5	6	0	3032.56
L14S6_S	6	6	0	3112.52
L14S7_S	7	6	0	3192.48
L15S4_S	4	6	0	3155.69
L15S5_S	5	6	0	3235.64
L15S6_S	6	6	0	3315.6
L15S7_S	7	6	0	3395.56
L15S8_S	8	6	0	3475.51
L16S3_S	3	7	0	3251.76
L16S4_S	4	7	0	3331.72
L16S5_S	5	7	0	3411.68
L16S6_S	6	7	0	3491.63
L16S7_S	7	7	0	3571.59
L16S8_S	8	7	0	3651.55
L17S5_S	5	7	0	3614.76
L17S6_S	6	7	0	3694.71
L17S7_S	7	7	0	3774.67
L17S8_S	8	7	0	3854.63
L17S9_S	9	7	0	3934.58
L18S5_S	5	8	0	3790.79
L18S6_S	6	8	0	3870.74
L18S7_S	7	8	0	3950.7
L18S8_S	8	8	0	4030.66
L18S9_S	9	8	0	4110.61
L19S6_S	6	8	0	4073.82
L19S7_S	7	8	0	4153.78
L19S8_S	8	8	0	4233.74
L19S9_S	9	8	0	4313.69
L19S10_S	10	8	0	4393.65
L19S6SA1_S	6	8	1	4364.92
L19S7SA1_S	7	8	1	4444.88
L19S8SA1_S	8	8	1	4524.83
L19S9SA1_S	9	8	1	4604.79
L19S10SA1_S	10	8	1	4684.75
L20S6_S	6	9	0	4249.86
L20S7_S	7	9	0	4329.81
L20S8_S	8	9	0	4409.77
L20S9_S	9	9	0	4489.73
L20S10_S	10	9	0	4569.68
L21S7_S	7	9	0	4532.89
L21S8_S	8	9	0	4612.85
L21S9_S	9	9	0	4692.81
L21S10_S	10	9	0	4772.76
L21S11_S	11	9	0	4852.72
L22S7_S	7	10	0	4708.92
L22S8_S	8	10	0	4788.88
L22S9_S	9	10	0	4868.84
L22S10_S	10	10	0	4948.79
L22S11_S	11	10	0	5028.75
L23S8_S	8	10	0	4991.96
L23S9_S	9	10	0	5071.92
L23S10_S	10	10	0	5151.87
L23S11_S	11	10	0	5231.83
L23S12_S	12	10	0	5311.79
L24S8_S	8	11	0	5167.99
L24S9_S	9	11	0	5247.95
L24S10_S	10	11	0	5327.91
L24S11_S	11	11	0	5407.86
L24S12_S	12	11	0	5487.82
L25S9_S	9	11	0	5451.03
L25S10_S	10	11	0	5530.98
L25S11_S	11	11	0	5610.94
L25S12_S	12	11	0	5690.9
L25S13_S	13	11	0	5770.86
L26S9_S	9	12	0	5627.06
L26S10_S	10	12	0	5707.02
L26S11_S	11	12	0	5786.97
L26S12_S	12	12	0	5866.93
L26S13_S	13	12	0	5946.89
L27S10_S	10	12	0	5910.1
L27S11_S	11	12	0	5990.05
L27S12_S	12	12	0	6070.01
L27S13_S	13	12	0	6149.97
L27S14_S	14	12	0	6229.92
L28S10_S	10	13	0	6086.13
L28S11_S	11	13	0	6166.09
L28S12_S	12	13	0	6246.04
L28S13_S	13	13	0	6326
L28S14_S	14	13	0	6405.96
L29S11_S	11	13	0	6369.16
L29S12_S	12	13	0	6449.12
L29S13_S	13	13	0	6529.08
L29S14_S	14	13	0	6609.04
L29S15_S	15	13	0	6688.99
L30S11_S	11	14	0	6545.2
L30S12_S	12	14	0	6625.15
L30S13_S	13	14	0	6705.11
L30S14_S	14	14	0	6785.07
L30S15_S	15	14	0	6865.02
L31S12_S	12	14	0	6828.23
L31S13_S	13	14	0	6908.19
L31S14_S	14	14	0	6988.15
L31S15_S	15	14	0	7068.1
L31S16_S	16	14	0	7148.06
L7S0_SG	0	2	0	1376.43
L7S1_SG	1	2	0	1456.39
L7S2_SG	2	2	0	1536.35
L7S3_SG	3	2	0	1616.31
L7S4_SG	4	2	0	1696.26
L8S0_SG	0	3	0	1552.47
L8S1_SG	1	3	0	1632.42
L8S2_SG	2	3	0	1712.38
L8S3_SG	3	3	0	1792.34
L8S4_SG	4	3	0	1872.29
L9S1_SG	1	3	0	1835.5
L9S2_SG	2	3	0	1915.46
L9S3_SG	3	3	0	1995.42
L9S4_SG	4	3	0	2075.37
L9S5_SG	5	3	0	2155.33
L10S1_SG	1	4	0	2011.54
L10S2_SG	2	4	0	2091.49
L10S3_SG	3	4	0	2171.45
L10S4_SG	4	4	0	2251.41
L10S5_SG	5	4	0	2331.36
L11S2_SG	2	4	0	2294.57
L11S3_SG	3	4	0	2374.53
L11S4_SG	4	4	0	2454.49
L11S5_SG	5	4	0	2534.44
L11S6_SG	6	4	0	2614.4
L12S2_SG	2	5	0	2470.6
L12S3_SG	3	5	0	2550.56
L12S4_SG	4	5	0	2630.52
L12S5_SG	5	5	0	2710.47
L12S6_SG	6	5	0	2790.43
L13S3_SG	3	5	0	2753.64
L13S4_SG	4	5	0	2833.6
L13S5_SG	5	5	0	2913.55
L13S6_SG	6	5	0	2993.51
L13S7_SG	7	5	0	3073.47
L14S3_SG	3	6	0	2929.67
L14S4_SG	4	6	0	3009.63
L14S5_SG	5	6	0	3089.59
L14S6_SG	6	6	0	3169.54
L14S7_SG	7	6	0	3249.5
L15S4_SG	4	6	0	3212.71
L15S5_SG	5	6	0	3292.66
L15S6_SG	6	6	0	3372.62
L15S7_SG	7	6	0	3452.58
L15S8_SG	8	6	0	3532.54
L16S3_SG	3	7	0	3308.78
L16S4_SG	4	7	0	3388.74
L16S5_SG	5	7	0	3468.7
L16S6_SG	6	7	0	3548.65
L16S7_SG	7	7	0	3628.61
L16S8_SG	8	7	0	3708.57
L17S5_SG	5	7	0	3671.78
L17S6_SG	6	7	0	3751.73
L17S7_SG	7	7	0	3831.69
L17S8_SG	8	7	0	3911.65
L17S9_SG	9	7	0	3991.6
L18S5_SG	5	8	0	3847.81
L18S6_SG	6	8	0	3927.77
L18S7_SG	7	8	0	4007.72
L18S8_SG	8	8	0	4087.68
L18S9_SG	9	8	0	4167.64
L19S6_SG	6	8	0	4130.84
L19S7_SG	7	8	0	4210.8
L19S8_SG	8	8	0	4290.76
L19S9_SG	9	8	0	4370.72
L19S10_SG	10	8	0	4450.67
L19S6SA1_SG	6	8	1	4421.94
L19S7SA1_SG	7	8	1	4501.9
L19S8SA1_SG	8	8	1	4581.85
L19S9SA1_SG	9	8	1	4661.81
L19S10SA1_SG	10	8	1	4741.77
L20S6_SG	6	9	0	4306.88
L20S7_SG	7	9	0	4386.83
L20S8_SG	8	9	0	4466.79
L20S9_SG	9	9	0	4546.75
L20S10_SG	10	9	0	4626.7
L21S7_SG	7	9	0	4589.91
L21S8_SG	8	9	0	4669.87
L21S9_SG	9	9	0	4749.83
L21S10_SG	10	9	0	4829.78
L21S11_SG	11	9	0	4909.74
L22S7_SG	7	10	0	4765.95
L22S8_SG	8	10	0	4845.9
L22S9_SG	9	10	0	4925.86
L22S10_SG	10	10	0	5005.82
L22S11_SG	11	10	0	5085.77
L23S8_SG	8	10	0	5048.98
L23S9_SG	9	10	0	5128.94
L23S10_SG	10	10	0	5208.9
L23S11_SG	11	10	0	5288.85
L23S12_SG	12	10	0	5368.81
L24S8_SG	8	11	0	5225.01
L24S9_SG	9	11	0	5304.97
L24S10_SG	10	11	0	5384.93
L24S11_SG	11	11	0	5464.88
L24S12_SG	12	11	0	5544.84
L25S9_SG	9	11	0	5508.05
L25S10_SG	10	11	0	5588.01
L25S11_SG	11	11	0	5667.96
L25S12_SG	12	11	0	5747.92
L25S13_SG	13	11	0	5827.88
L26S9_SG	9	12	0	5684.08
L26S10_SG	10	12	0	5764.04
L26S11_SG	11	12	0	5844
L26S12_SG	12	12	0	5923.95
L26S13_SG	13	12	0	6003.91
L27S10_SG	10	12	0	5967.12
L27S11_SG	11	12	0	6047.07
L27S12_SG	12	12	0	6127.03
L27S13_SG	13	12	0	6206.99
L27S14_SG	14	12	0	6286.95
L28S10_SG	10	13	0	6143.15
L28S11_SG	11	13	0	6223.11
L28S12_SG	12	13	0	6303.06
L28S13_SG	13	13	0	6383.02
L28S14_SG	14	13	0	6462.98
L29S11_SG	11	13	0	6426.19
L29S12_SG	12	13	0	6506.14
L29S13_SG	13	13	0	6586.1
L29S14_SG	14	13	0	6666.06
L29S15_SG	15	13	0	6746.01
L30S11_SG	11	14	0	6602.22
L30S12_SG	12	14	0	6682.18
L30S13_SG	13	14	0	6762.13
L30S14_SG	14	14	0	6842.09
L30S15_SG	15	14	0	6922.05
L31S12_SG	12	14	0	6885.25
L31S13_SG	13	14	0	6965.21
L31S14_SG	14	14	0	7045.17
L31S15_SG	15	14	0	7125.12
L31S16_SG	16	14	0	7205.08
L7S0_SA	0	0	0	1390.45
L7S1_SA	1	1	0	1470.41
L7S2_SA	2	2	0	1550.36
L7S3_SA	3	3	0	1630.32
L7S4_SA	4	4	0	1710.28
L8S0_SA	0	0	0	1566.48
L8S1_SA	1	1	0	1646.44
L8S2_SA	2	2	0	1726.4
L8S3_SA	3	3	0	1806.35
L8S4_SA	4	4	0	1886.31
L9S1_SA	1	1	0	1849.52
L9S2_SA	2	2	0	1929.48
L9S3_SA	3	3	0	2009.43
L9S4_SA	4	4	0	2089.39
L9S5_SA	5	5	0	2169.35
L10S1_SA	1	1	0	2025.55
L10S2_SA	2	2	0	2105.51
L10S3_SA	3	3	0	2185.46
L10S4_SA	4	4	0	2265.42
L10S5_SA	5	5	0	2345.38
L11S2_SA	2	2	0	2308.59
L11S3_SA	3	3	0	2388.54
L11S4_SA	4	4	0	2468.5
L11S5_SA	5	5	0	2548.46
L11S6_SA	6	6	0	2628.41
L12S2_SA	2	2	0	2484.62
L12S3_SA	3	3	0	2564.58
L12S4_SA	4	4	0	2644.53
L12S5_SA	5	5	0	2724.49
L12S6_SA	6	6	0	2804.45
L13S3_SA	3	3	0	2767.66
L13S4_SA	4	4	0	2847.61
L13S5_SA	5	5	0	2927.57
L13S6_SA	6	6	0	3007.53
L13S7_SA	7	7	0	3087.48
L14S3_SA	3	3	0	2943.69
L14S4_SA	4	4	0	3023.64
L14S5_SA	5	5	0	3103.6
L14S6_SA	6	6	0	3183.56
L14S7_SA	7	7	0	3263.51
L15S4_SA	4	4	0	3226.72
L15S5_SA	5	5	0	3306.68
L15S6_SA	6	6	0	3386.64
L15S7_SA	7	7	0	3466.59
L15S8_SA	8	8	0	3546.55
L16S3_SA	3	3	0	3322.8
L16S4_SA	4	4	0	3402.76
L16S5_SA	5	5	0	3482.71
L16S6_SA	6	6	0	3562.67
L16S7_SA	7	7	0	3642.63
L16S8_SA	8	8	0	3722.58
L17S5_SA	5	5	0	3685.79
L17S6_SA	6	6	0	3765.75
L17S7_SA	7	7	0	3845.71
L17S8_SA	8	8	0	3925.66
L17S9_SA	9	9	0	4005.62
L18S5_SA	5	5	0	3861.82
L18S6_SA	6	6	0	3941.78
L18S7_SA	7	7	0	4021.74
L18S8_SA	8	8	0	4101.69
L18S9_SA	9	9	0	4181.65
L19S6_SA	6	6	0	4144.86
L19S7_SA	7	7	0	4224.82
L19S8_SA	8	8	0	4304.77
L19S9_SA	9	9	0	4384.73
L19S10_SA	10	10	0	4464.69
L19S6SA1_SA	6	6	1	4435.96
L19S7SA1_SA	7	7	1	4515.91
L19S8SA1_SA	8	8	1	4595.87
L19S9SA1_SA	9	9	1	4675.83
L19S10SA1_SA	10	10	1	4755.78
L20S6_SA	6	6	0	4320.89
L20S7_SA	7	7	0	4400.85
L20S8_SA	8	8	0	4480.81
L20S9_SA	9	9	0	4560.76
L20S10_SA	10	10	0	4640.72
L21S7_SA	7	7	0	4603.93
L21S8_SA	8	8	0	4683.89
L21S9_SA	9	9	0	4763.84
L21S10_SA	10	10	0	4843.8
L21S11_SA	11	11	0	4923.76
L22S7_SA	7	7	0	4779.96
L22S8_SA	8	8	0	4859.92
L22S9_SA	9	9	0	4939.87
L22S10_SA	10	10	0	5019.83
L22S11_SA	11	11	0	5099.79
L23S8_SA	8	8	0	5063
L23S9_SA	9	9	0	5142.95
L23S10_SA	10	10	0	5222.91
L23S11_SA	11	11	0	5302.87
L23S12_SA	12	12	0	5382.82
L24S8_SA	8	8	0	5239.03
L24S9_SA	9	9	0	5318.99
L24S10_SA	10	10	0	5398.94
L24S11_SA	11	11	0	5478.9
L24S12_SA	12	12	0	5558.86
L25S9_SA	9	9	0	5522.07
L25S10_SA	10	10	0	5602.02
L25S11_SA	11	11	0	5681.98
L25S12_SA	12	12	0	5761.94
L25S13_SA	13	13	0	5841.89
L26S9_SA	9	9	0	5698.1
L26S10_SA	10	10	0	5778.05
L26S11_SA	11	11	0	5858.01
L26S12_SA	12	12	0	5937.97
L26S13_SA	13	13	0	6017.92
L27S10_SA	10	10	0	5981.13
L27S11_SA	11	11	0	6061.09
L27S12_SA	12	12	0	6141.05
L27S13_SA	13	13	0	6221
L27S14_SA	14	14	0	6300.96
L28S10_SA	10	13	0	6157.17
L28S11_SA	11	13	0	6237.12
L28S12_SA	12	13	0	6317.08
L28S13_SA	13	13	0	6397.04
L28S14_SA	14	13	0	6476.99
L29S11_SA	11	13	0	6440.2
L29S12_SA	12	13	0	6520.16
L29S13_SA	13	13	0	6600.12
L29S14_SA	14	13	0	6680.07
L29S15_SA	15	13	0	6760.03
L30S11_SA	11	14	0	6616.23
L30S12_SA	12	14	0	6696.19
L30S13_SA	13	14	0	6776.15
L30S14_SA	14	14	0	6856.1
L30S15_SA	15	14	0	6936.06
L31S12_SA	12	14	0	6899.27
L31S13_SA	13	14	0	6979.23
L31S14_SA	14	14	0	7059.18
L31S15_SA	15	14	0	7139.14
L31S16_SA	16	14	0	7219.1
L7S0_SAN	0	0	0	1504.49
L7S1_SAN	1	1	0	1584.45
L7S2_SAN	2	2	0	1664.41
L7S3_SAN	3	3	0	1744.36
L7S4_SAN	4	4	0	1824.32
L8S0_SAN	0	0	0	1680.53
L8S1_SAN	1	1	0	1760.48
L8S2_SAN	2	2	0	1840.44
L8S3_SAN	3	3	0	1920.4
L8S4_SAN	4	4	0	2000.35
L9S1_SAN	1	1	0	1963.56
L9S2_SAN	2	2	0	2043.52
L9S3_SAN	3	3	0	2123.48
L9S4_SAN	4	4	0	2203.43
L9S5_SAN	5	5	0	2283.39
L10S1_SAN	1	1	0	2139.59
L10S2_SAN	2	2	0	2219.55
L10S3_SAN	3	3	0	2299.51
L10S4_SAN	4	4	0	2379.46
L10S5_SAN	5	5	0	2459.42
L11S2_SAN	2	2	0	2422.63
L11S3_SAN	3	3	0	2502.59
L11S4_SAN	4	4	0	2582.54
L11S5_SAN	5	5	0	2662.5
L11S6_SAN	6	6	0	2742.46
L12S2_SAN	2	2	0	2598.66
L12S3_SAN	3	3	0	2678.62
L12S4_SAN	4	4	0	2758.58
L12S5_SAN	5	5	0	2838.53
L12S6_SAN	6	6	0	2918.49
L13S3_SAN	3	3	0	2881.7
L13S4_SAN	4	4	0	2961.66
L13S5_SAN	5	5	0	3041.61
L13S6_SAN	6	6	0	3121.57
L13S7_SAN	7	7	0	3201.53
L14S3_SAN	3	3	0	3057.73
L14S4_SAN	4	4	0	3137.69
L14S5_SAN	5	5	0	3217.64
L14S6_SAN	6	6	0	3297.6
L14S7_SAN	7	7	0	3377.56
L15S4_SAN	4	4	0	3340.77
L15S5_SAN	5	5	0	3420.72
L15S6_SAN	6	6	0	3500.68
L15S7_SAN	7	7	0	3580.64
L15S8_SAN	8	8	0	3660.59
L16S3_SAN	3	3	0	3436.84
L16S4_SAN	4	4	0	3516.8
L16S5_SAN	5	5	0	3596.76
L16S6_SAN	6	6	0	3676.71
L16S7_SAN	7	7	0	3756.67
L16S8_SAN	8	8	0	3836.63
L17S5_SAN	5	5	0	3799.84
L17S6_SAN	6	6	0	3879.79
L17S7_SAN	7	7	0	3959.75
L17S8_SAN	8	8	0	4039.71
L17S9_SAN	9	9	0	4119.66
L18S5_SAN	5	5	0	3975.87
L18S6_SAN	6	6	0	4055.82
L18S7_SAN	7	7	0	4135.78
L18S8_SAN	8	8	0	4215.74
L18S9_SAN	9	9	0	4295.69
L19S6_SAN	6	6	0	4258.9
L19S7_SAN	7	7	0	4338.86
L19S8_SAN	8	8	0	4418.82
L19S9_SAN	9	9	0	4498.77
L19S10_SAN	10	10	0	4578.73
L19S6SA1_SAN	6	6	1	4550
L19S7SA1_SAN	7	7	1	4629.96
L19S8SA1_SAN	8	8	1	4709.91
L19S9SA1_SAN	9	9	1	4789.87
L19S10SA1_SAN	10	10	1	4869.83
L20S6_SAN	6	6	0	4434.94
L20S7_SAN	7	7	0	4514.89
L20S8_SAN	8	8	0	4594.85
L20S9_SAN	9	9	0	4674.81
L20S10_SAN	10	10	0	4754.76
L21S7_SAN	7	7	0	4717.97
L21S8_SAN	8	8	0	4797.93
L21S9_SAN	9	9	0	4877.89
L21S10_SAN	10	10	0	4957.84
L21S11_SAN	11	11	0	5037.8
L22S7_SAN	7	7	0	4894
L22S8_SAN	8	8	0	4973.96
L22S9_SAN	9	9	0	5053.92
L22S10_SAN	10	10	0	5133.87
L22S11_SAN	11	11	0	5213.83
L23S8_SAN	8	8	0	5177.04
L23S9_SAN	9	9	0	5257
L23S10_SAN	10	10	0	5336.95
L23S11_SAN	11	11	0	5416.91
L23S12_SAN	12	12	0	5496.87
L24S8_SAN	8	8	0	5353.07
L24S9_SAN	9	9	0	5433.03
L24S10_SAN	10	10	0	5512.99
L24S11_SAN	11	11	0	5592.94
L24S12_SAN	12	12	0	5672.9
L25S9_SAN	9	9	0	5636.11
L25S10_SAN	10	10	0	5716.06
L25S11_SAN	11	11	0	5796.02
L25S12_SAN	12	12	0	5875.98
L25S13_SAN	13	13	0	5955.94
L26S9_SAN	9	9	0	5812.14
L26S10_SAN	10	10	0	5892.1
L26S11_SAN	11	11	0	5972.05
L26S12_SAN	12	12	0	6052.01
L26S13_SAN	13	13	0	6131.97
L27S10_SAN	10	10	0	6095.18
L27S11_SAN	11	11	0	6175.13
L27S12_SAN	12	12	0	6255.09
L27S13_SAN	13	13	0	6335.05
L27S14_SAN	14	14	0	6415
L28S10_SAN	10	13	0	6271.21
L28S11_SAN	11	13	0	6351.17
L28S12_SAN	12	13	0	6431.12
L28S13_SAN	13	13	0	6511.08
L28S14_SAN	14	13	0	6591.04
L29S11_SAN	11	13	0	6554.24
L29S12_SAN	12	13	0	6634.2
L29S13_SAN	13	13	0	6714.16
L29S14_SAN	14	13	0	6794.12
L29S15_SAN	15	13	0	6874.07
L30S11_SAN	11	14	0	6730.28
L30S12_SAN	12	14	0	6810.23
L30S13_SAN	13	14	0	6890.19
L30S14_SAN	14	14	0	6970.15
L30S15_SAN	15	14	0	7050.1
L31S12_SAN	12	14	0	7013.31
L31S13_SAN	13	14	0	7093.27
L31S14_SAN	14	14	0	7173.23
L31S15_SAN	15	14	0	7253.18
L31S16_SAN	16	14	0	7333.14
L7S0_EGS	0	0	0	1505.48
L7S1_EGS	1	1	0	1585.43
L7S2_EGS	2	2	0	1665.39
L7S3_EGS	3	3	0	1745.35
L7S4_EGS	4	4	0	1825.3
L8S0_EGS	0	0	0	1681.51
L8S1_EGS	1	1	0	1761.47
L8S2_EGS	2	2	0	1841.42
L8S3_EGS	3	3	0	1921.38
L8S4_EGS	4	4	0	2001.34
L9S1_EGS	1	1	0	1964.55
L9S2_EGS	2	2	0	2044.5
L9S3_EGS	3	3	0	2124.46
L9S4_EGS	4	4	0	2204.42
L9S5_EGS	5	5	0	2284.37
L10S1_EGS	1	1	0	2140.58
L10S2_EGS	2	2	0	2220.53
L10S3_EGS	3	3	0	2300.49
L10S4_EGS	4	4	0	2380.45
L10S5_EGS	5	5	0	2460.41
L11S2_EGS	2	2	0	2423.61
L11S3_EGS	3	3	0	2503.57
L11S4_EGS	4	4	0	2583.53
L11S5_EGS	5	5	0	2663.48
L11S6_EGS	6	6	0	2743.44
L12S2_EGS	2	2	0	2599.65
L12S3_EGS	3	3	0	2679.6
L12S4_EGS	4	4	0	2759.56
L12S5_EGS	5	5	0	2839.52
L12S6_EGS	6	6	0	2919.47
L13S3_EGS	3	3	0	2882.68
L13S4_EGS	4	4	0	2962.64
L13S5_EGS	5	5	0	3042.6
L13S6_EGS	6	6	0	3122.55
L13S7_EGS	7	7	0	3202.51
L14S3_EGS	3	3	0	3058.71
L14S4_EGS	4	4	0	3138.67
L14S5_EGS	5	5	0	3218.63
L14S6_EGS	6	6	0	3298.59
L14S7_EGS	7	7	0	3378.54
L15S4_EGS	4	4	0	3341.75
L15S5_EGS	5	5	0	3421.71
L15S6_EGS	6	6	0	3501.66
L15S7_EGS	7	7	0	3581.62
L15S8_EGS	8	8	0	3661.58
L16S3_EGS	3	3	0	3437.83
L16S4_EGS	4	4	0	3517.78
L16S5_EGS	5	5	0	3597.74
L16S6_EGS	6	6	0	3677.7
L16S7_EGS	7	7	0	3757.65
L16S8_EGS	8	8	0	3837.61
L17S5_EGS	5	5	0	3800.82
L17S6_EGS	6	6	0	3880.78
L17S7_EGS	7	7	0	3960.73
L17S8_EGS	8	8	0	4040.69
L17S9_EGS	9	9	0	4120.65
L18S5_EGS	5	5	0	3976.85
L18S6_EGS	6	6	0	4056.81
L18S7_EGS	7	7	0	4136.76
L18S8_EGS	8	8	0	4216.72
L18S9_EGS	9	9	0	4296.68
L19S6_EGS	6	6	0	4259.89
L19S7_EGS	7	7	0	4339.84
L19S8_EGS	8	8	0	4419.8
L19S9_EGS	9	9	0	4499.76
L19S10_EGS	10	10	0	4579.71
L19S6SA1_EGS	6	6	1	4550.98
L19S7SA1_EGS	7	7	1	4630.94
L19S8SA1_EGS	8	8	1	4710.9
L19S9SA1_EGS	9	9	1	4790.85
L19S10SA1_EGS	10	10	1	4870.81
L20S6_EGS	6	6	0	4435.92
L20S7_EGS	7	7	0	4515.88
L20S8_EGS	8	8	0	4595.83
L20S9_EGS	9	9	0	4675.79
L20S10_EGS	10	10	0	4755.75
L21S7_EGS	7	7	0	4718.96
L21S8_EGS	8	8	0	4798.91
L21S9_EGS	9	9	0	4878.87
L21S10_EGS	10	10	0	4958.83
L21S11_EGS	11	11	0	5038.78
L22S7_EGS	7	7	0	4894.99
L22S8_EGS	8	8	0	4974.94
L22S9_EGS	9	9	0	5054.9
L22S10_EGS	10	10	0	5134.86
L22S11_EGS	11	11	0	5214.81
L23S8_EGS	8	8	0	5178.02
L23S9_EGS	9	9	0	5257.98
L23S10_EGS	10	10	0	5337.94
L23S11_EGS	11	11	0	5417.89
L23S12_EGS	12	12	0	5497.85
L24S8_EGS	8	8	0	5354.06
L24S9_EGS	9	9	0	5434.01
L24S10_EGS	10	10	0	5513.97
L24S11_EGS	11	11	0	5593.93
L24S12_EGS	12	12	0	5673.88
L25S9_EGS	9	9	0	5637.09
L25S10_EGS	10	10	0	5717.05
L25S11_EGS	11	11	0	5797.01
L25S12_EGS	12	12	0	5876.96
L25S13_EGS	13	13	0	5956.92
L26S9_EGS	9	9	0	5813.12
L26S10_EGS	10	10	0	5893.08
L26S11_EGS	11	11	0	5973.04
L26S12_EGS	12	12	0	6052.99
L26S13_EGS	13	13	0	6132.95
L27S10_EGS	10	10	0	6096.16
L27S11_EGS	11	11	0	6176.12
L27S12_EGS	12	12	0	6256.07
L27S13_EGS	13	13	0	6336.03
L27S14_EGS	14	14	0	6415.99
L28S10_EGS	10	13	0	6272.19
L28S11_EGS	11	13	0	6352.15
L28S12_EGS	12	13	0	6432.11
L28S13_EGS	13	13	0	6512.06
L28S14_EGS	14	13	0	6592.02
L29S11_EGS	11	13	0	6555.23
L29S12_EGS	12	13	0	6635.19
L29S13_EGS	13	13	0	6715.14
L29S14_EGS	14	13	0	6795.1
L29S15_EGS	15	13	0	6875.06
L30S11_EGS	11	14	0	6731.26
L30S12_EGS	12	14	0	6811.22
L30S13_EGS	13	14	0	6891.17
L30S14_EGS	14	14	0	6971.13
L30S15_EGS	15	14	0	7051.09
L31S12_EGS	12	14	0	7014.3
L31S13_EGS	13	14	0	7094.25
L31S14_EGS	14	14	0	7174.21
L31S15_EGS	15	14	0	7254.17
L31S16_EGS	16	14	0	7334.12
